# Supplementary material for: Metabolomic Profiling in Cattle Experimentally Infected with Mycobacterium avium subsp. paratuberculosis
Source: PLoS One. 2014 Nov 5;9(11):e111872. doi: 10.1371/journal.pone.0111872 (PMC4221196; doi:10.1371/journal.pone.0111872)
Supplement: Data S1 — Metabolite concentrations of all the samples included in the longitudinal and the cross-sectional studies. (XLSX) [file pone.0111872.s002.xlsx]

## Sheet: Longitudinal
Cow ID	infected/non-infected	Age @ infection	PI time, months	Age @ sampling	Dose	Age group	2-Aminobutyrate	3-Hydroxybutyrate	Acetate	Acetone	Alanine	Allantoin	Arginine	Asparagine	Aspartate	Betaine	Carnitine	Choline	Citrate	Citrulline	Creatine	Creatine phosphate	Creatinine	Dimethyl sulfone	Dimethylamine	Ethanol	Formate	Glucose	Glutamate	Glutamine	Glycerol	Glycine	Hippurate	Histidine	Isobutyrate	Isoleucine	Isopropanol	Lactate	Leucine	Lysine	Mannose	Methanol	Methionine	N,N-Dimethylglycine	Ornithine	Phenylalanine	Proline	Propionate	Pyruvate
16	infected	0.5	0	17	H	<200	0.000703606	0.00386983	0.0109059	0.0023219	0.0416887	0.0170624	0.0174846	0.00524186	0.00253298	0.0378892	0.00256816	0.00489006	0.0535444	0.00700088	0.0367634	0.00116095	0.00689534	0.00263852	0.000492524	0.00140721	0.0204398	0.829305	0.0203342	0.0329991	0.218751	0.0593843	0.00193492	0.00598065	0.00109059	0.0123835	0.0108707	0.376324	0.0140369	0.0192084	0.00432718	0.00503078	0.00569921	0.000598065	0.00534741	0.00467898	0.0155849	0.000527704	0.0116799
16	infected	0.5	1	45	H	<200	0.000461693	0.00901659	0.013878	0.017653	0.0195269	0.0095326	0.0208033	0.00532305	0.00195541	0.0391353	0.00168382	0.00266152	0.0312593	0.00850058	0.0280003	0.00133076	0.00315038	0.00190109	0.00051601	0.00200972	0.0157247	0.65115	0.0139866	0.0386736	0.191874	0.0384292	0.000597485	0.00735993	0.000814752	0.0117868	0.0377774	0.22202	0.0173542	0.0196355	0.00507862	0.00461693	0.00619212	0.000298743	0.00505147	0.00798457	0.0164852	0.000407376	0.00573043
16	infected	0.5	2	74	H	<200	0.00150277	0.0616134	0.112411	0.00323322	0.0229741	0.0104511	0.0160523	0.00311938	0.00136615	0.00737722	0.00107015	0.00113846	0.0252283	0.00833352	0.0196498	0.000774152	0.00275507	0.00122954	0.000159384	0.00109292	0.00869783	0.498622	0.00311938	0.0311255	0.106628	0.0277329	0.00159384	0.00478153	0.00264123	0.018443	0.00293723	0.143104	0.0214258	0.0131834	0.00453107	0.00423507	0.00359753	0.000227692	0.00951752	0.0081286	0.00819691	0.00295999	0.00612491
16	infected	0.5	3	108	H	<200	0.00107059	0.0469611	0.108476	0.00215564	0.019965	0.0127313	0.00820301	0.00371812	0.00162035	0.0040364	0.000795706	0.00102718	0.0205003	0.00972208	0.0150895	0.000245946	0.00312495	0.00335643	0.000101272	0.000636565	0.00889744	0.395032	0.00523719	0.0256507	0.0402917	0.0271697	0.00115739	0.0032841	0.00182289	0.0142504	0.00104165	0.131219	0.0159575	0.00888297	0.00451382	0.00269093	0.00282114	7.23369e-05	0.0074073	0.00597503	0.00600396	0.0012876	0.00587376
16	infected	0.5	4	136	H	<200	0.00106169	0.0577514	0.14554	0.00157041	0.01493	0.0100418	0.00882529	0.00218973	0.00128287	0.00349472	0.000663555	0.00132711	0.00851563	0.00369379	0.0141337	0.00101745	0.0021455	0.00227821	6.63555e-05	0.00165889	0.00997545	0.404459	0.00577293	0.0216098	0.100153	0.025569	0.0011944	0.00305235	0.00145982	0.0134923	0.0130499	0.163942	0.0154387	0.00679038	0.00714428	0.00504302	0.00150406	0.000132711	0.00484395	0.00623742	0.00488819	0.000951096	0.00592776
16	infected	0.5	5	171	H	<200	0.00112403	0.0305878	0.0987229	0.00188932	0.0267135	0.0156407	0.0146841	0.0035634	0.000980533	0.00815516	0.000884871	0.00107619	0.0215478	0.00875305	0.0261157	0.000813125	0.00516573	0.00518965	9.56617e-05	0.000382647	0.00559621	0.424212	0.00672024	0.0324772	0.13902	0.0315923	0.00129143	0.00463959	0.00162625	0.0150667	0.00119577	0.129598	0.019802	0.0180083	0.00490266	0.00760511	0.00308509	9.56617e-05	0.00707897	0.00471134	0.00892046	0.00110011	0.00559621
16	infected	0.5	6	199	H	<200	0.00148348	0.0369728	0.132395	0.000867263	0.0232792	0.0117765	0.00830747	0.00328647	0.00141501	0.00746303	0.000935731	0.000890086	0.0261092	0.00581979	0.0215218	0.000935731	0.00369728	0.00839876	0.000159759	0.00367446	0.00935731	0.421467	0.00540898	0.0277981	0.183883	0.0219555	0.0015063	0.00376575	0.00162041	0.0128492	0.000228227	0.107723	0.0143327	0.0135795	0.00561439	0.00869545	0.00280719	0.000159759	0.00586544	0.00365163	0.00700657	0.0010042	0.00550027
16	infected	0.5	7	228	H	200-300	0.00115167	0.0399088	0.131737	0.00124568	0.0318941	0.0163819	0.0144311	0.00350201	0.00169225	0.0048417	0.00105765	0.00082262	0.0310245	0.00860225	0.0202129	0.000634592	0.00317296	0.00667497	0.000117517	0.00103415	0.010647	0.515947	0.00803817	0.0313536	0.129833	0.0266999	0.0020918	0.00444215	0.00251487	0.017087	0.000164524	0.145204	0.0207535	0.0114932	0.00521776	0.00681599	0.00338449	0.000141021	0.00803817	0.00582885	0.010412	0.00150422	0.00667497
16	infected	0.5	8	263	H	200-300	0.00124077	0.0451515	0.0945091	0.000778112	0.028012	0.0124919	0.0129125	0.00344893	0.000778112	0.0140901	0.00111459	0.00119871	0.0232592	0.0034279	0.017518	0.000441631	0.00380644	0.0215137	0.00010515	0.0109146	0.00994721	0.463629	0.00508927	0.027318	0.121217	0.0222708	0.00149313	0.00563605	0.00197682	0.0151837	0.00014721	0.157326	0.0197052	0.0120923	0.00473176	0.0152678	0.00307039	0.00010515	0.00679271	0.00546781	0.0089588	0.00172446	0.007697
16	infected	0.5	9	290	H	200-300	0.00074212	0.0361747	0.0882541	0.000509298	0.0171852	0.00922558	0.00842525	0.00216816	0.0010477	0.00547132	0.000640261	0.000771223	0.0196007	0.00532581	0.0185821	0.000174617	0.00411804	0.0200227	0.000174617	0.068406	0.00857076	0.391781	0.00321586	0.0255959	0.0956462	0.0167486	0.000887634	0.00355054	0.00178982	0.00931288	0.000363785	0.0707343	0.0107244	0.00784319	0.00253194	0.0191787	0.00254649	7.27569e-05	0.00699921	0.00328861	0.00496202	0.00120776	0.00464189
16	infected	0.5	10	318	H	300-400	0.00159732	0.0349374	0.0574565	0.00073602	0.0226757	0.0104922	0.00961523	0.0033669	0.0010179	0.00999107	0.000814319	0.00111186	0.020311	0.00668682	0.0191678	0.00064206	0.00253692	0.00939599	7.83e-05	0.00474498	0.00889487	0.456348	0.00530874	0.0300672	0.0293468	0.0226287	0.000939599	0.00458838	0.00175392	0.0171947	0.0001566	0.105251	0.0220336	0.0129821	0.00568458	0.0068904	0.00357048	0.00010962	0.00905147	0.00519912	0.00693738	0.000845639	0.00476064
16	infected	0.5	11	353	H	300-400	0.00158688	0.0366305	0.102222	0.000687649	0.029516	0.0177995	0.0101031	0.00351759	0.00166623	0.0165036	0.000899233	0.00116371	0.0290928	0.0073261	0.0271092	0.000925681	0.00423168	0.0124306	0.00013224	0.000899233	0.0116371	0.550093	0.0074319	0.0407564	0.107696	0.02822	0.00201005	0.00716742	0.00174557	0.0147844	0.00013224	0.151283	0.0200476	0.0153928	0.00409944	0.0128273	0.00433748	0.000238032	0.00790796	0.00592436	0.00864851	0.00156043	0.00886009
16	infected	0.5	12	381	H	300-400	0.0032424	0.0575432	0.0960793	0.0016771	0.0356664	0.0231813	0.0232185	0.00495677	0.0016771	0.0244112	0.00122987	0.00193798	0.0388715	0.0181872	0.0396541	0.00242248	0.00585122	0.013864	0.000149076	0.000559034	0.00812463	0.873397	0.00890727	0.052102	0.173114	0.0585868	0.00219887	0.00909362	0.00257156	0.0222496	0.000298151	0.173301	0.0302996	0.0203116	0.00723017	0.00473315	0.00596303	0.00137895	0.0105471	0.00711837	0.0124851	0.000559034	0.00682021
16	infected	0.5	13	410	H	400-500	0.00216785	0.0305805	0.0690943	0.000622679	0.0215632	0.0141602	0.0110699	0.00249072	0.000968612	0.01446	0.000899426	0.00140679	0.0261756	0.00523512	0.0229238	0.000807177	0.00380526	0.0130763	0.000161435	0.00101474	0.0110468	0.44766	0.00389751	0.0339937	0.149535	0.0210097	0.00156823	0.00442794	0.00156823	0.0106778	0.000138373	0.112636	0.0178732	0.0116464	0.00627292	0.00627292	0.00290584	6.91866e-05	0.00696478	0.00530431	0.00597311	0.0010378	0.00636517
16	infected	0.5	14	438	H	400-500	0.00229501	0.0335796	0.0785537	0.000765003	0.0286876	0.014374	0.0150585	0.00372436	0.0012079	0.0130654	0.000785135	0.00136895	0.0266946	0.00666358	0.0307612	0.000382502	0.00475107	0.0134882	0.00012079	0.00410686	0.011012	0.410223	0.00640187	0.037304	0.117488	0.0356129	0.0019729	0.00493226	0.00150987	0.0165482	0.000140922	0.129507	0.0204739	0.0158637	0.00513357	0.0163872	0.00432831	4.02633e-05	0.00956254	0.00547581	0.0068045	0.00104685	0.00698569
16	infected	0.5	15	473	H	400-500	0.00218037	0.0376442	0.0865316	0.000683006	0.037434	0.0149736	0.0153414	0.00417685	0.00126093	0.0110069	0.000919432	0.00136601	0.0291591	0.00924685	0.024667	0.00097197	0.00228544	0.0138177	0.000131347	0.00131347	0.0105078	0.431949	0.00604198	0.0347808	0.073896	0.0282922	0.00267949	0.00680379	0.00178632	0.0188089	0.000157617	0.158563	0.0231959	0.0169701	0.00622586	0.00320488	0.00462343	0.000157617	0.00719784	0.00556913	0.0106391	0.00105078	0.00646229
16	infected	0.5	16	508	H	400-500	0.00334368	0.0534114	0.12907	0.00118012	0.0394248	0.0197561	0.0134184	0.00325626	0.00155164	0.0151886	0.001049	0.0016172	0.035207	0.0079986	0.0241706	0.000611915	0.00974693	0.0110582	0.000218541	0.000721185	0.00773635	0.428909	0.00598802	0.0349666	0.0964203	0.0308361	0.00284103	0.00753967	0.00194502	0.0200184	0.000131125	0.251519	0.0211548	0.0167621	0.00607544	0.00299401	0.00482976	0.000152979	0.00996547	0.00791118	0.00989991	0.00107085	0.012129
16	infected	0.5	16	501	H	400-500	0.00385642	0.047345	0.0930288	0.00112726	0.0403738	0.0218629	0.0179175	0.00344112	0.00213586	0.0147137	0.00115693	0.00219519	0.0315633	0.00587363	0.0215663	0.000978938	0.00539899	0.0125482	0.000118659	0.0010086	0.00928508	0.324473	0.0095224	0.0298131	0.111955	0.037081	0.00272916	0.00750519	0.00180955	0.0227232	0.000207654	0.344082	0.0258974	0.020528	0.00284782	0.00115693	0.00536933	2.96648e-05	0.0111836	0.00780184	0.0121626	0.000889944	0.0118659
17	infected	0.5	0	15	H	<200	0.00109082	0.0040556	0.00727212	0.00330042	0.0309345	0.0130339	0.0362487	0.00416748	0.00201382	0.027662	0.00173412	0.00330042	0.0463178	0.0117473	0.0361368	0.000978939	0.0129779	0.00229351	0.000279697	0.000699242	0.00998518	0.730037	0.0127542	0.0321092	0.101054	0.0509608	0.00103488	0.00755181	0.000783151	0.0137611	0.0162224	0.212849	0.0174811	0.0250049	0.005538	0.00162224	0.00506251	0.000447515	0.00741197	0.00595754	0.0139289	0.000391576	0.00956563
17	infected	0.5	1	43	H	<200	0.00189258	0.0122158	0.0281306	0.00169185	0.0252631	0.00820119	0.0319732	0.00699682	0.00355576	0.0338657	0.00172053	0.00289622	0.034726	0.0130187	0.0292203	0.00192126	0.00946291	0.00312563	0.000344106	0.00238006	0.0229977	0.664554	0.0188111	0.0454793	0.174318	0.0602759	0.00137642	0.00699682	0.000946291	0.0123018	0.0251771	0.151636	0.0184097	0.020589	0.00507556	0.0525335	0.00653801	0.000544834	0.00868867	0.0102085	0.0191265	0.000802913	0.00642331
17	infected	0.5	2	72	H	<200	0.00153818	0.0362977	0.0790824	0.00197288	0.0194111	0.0131748	0.0113524	0.00361138	0.0011202	0.00663758	0.00075237	0.000668773	0.0201468	0.00611928	0.0179064	0.000284229	0.00506596	0.00183913	0.000100316	0.000735651	0.0081256	0.341743	0.00626975	0.021802	0.0975239	0.0392737	0.00101988	0.00466469	0.00153818	0.0127736	0.00229055	0.0865225	0.0147632	0.00792496	0.00391232	0.00329371	0.0020732	6.68773e-05	0.00687165	0.00506596	0.00667101	0.00118707	0.00468141
17	infected	0.5	3	106	H	<200	0.000821732	0.0553944	0.0993491	0.00283578	0.0196249	0.0134055	0.00989301	0.00240075	0.00116009	0.00330304	0.000725058	0.00106342	0.022654	0.00589714	0.0167891	0.00074117	0.00468871	0.00378641	0.000112787	0.000708946	0.0102314	0.386955	0.00578435	0.0273266	0.0257798	0.0324181	0.00133733	0.00407644	0.00174014	0.0111014	0.0024652	0.127304	0.00894238	0.00823344	0.00634829	0.00301302	0.00225574	4.83372e-05	0.00551044	0.00465648	0.00562323	0.00087007	0.00555878
17	infected	0.5	4	134	H	<200	0.00108612	0.0433263	0.0900492	0.00203401	0.0168052	0.00639823	0.0125595	0.00266593	0.00132309	0.00446296	0.000888643	0.000967634	0.00545034	0.00722763	0.0151464	0.000789905	0.004147	0.0025277	7.89905e-05	0.000671419	0.00967634	0.439444	0.00629949	0.0190565	0.119078	0.0210905	0.000987381	0.00256719	0.00173779	0.0135666	0.00835325	0.261241	0.0191749	0.00699066	0.00710915	0.00114536	0.00130334	0.000157981	0.00612176	0.00608227	0.00416675	0.000789905	0.00783981
17	infected	0.5	5	169	H	<200	0.00128122	0.0369452	0.0979185	0.0011972	0.0192182	0.0101867	0.0128962	0.00401168	0.00151226	0.00840142	0.000756128	0.0011762	0.017937	0.00674214	0.0190292	0.000546092	0.00317154	0.000819138	0.000126021	0.000924156	0.0108588	0.289975	0.005902	0.0226418	0.10987	0.0291529	0.00109218	0.00518788	0.00151226	0.0130012	0.000231039	0.122472	0.0168028	0.0147025	0.00363361	0.047489	0.00285648	0.000126021	0.00802336	0.00575497	0.00667913	0.000966163	0.00447376
17	infected	0.5	6	197	H	<200	0.0014157	0.0330595	0.12516	0.00095709	0.0232294	0.00929175	0.0150941	0.00297097	0.00119636	0.0071383	0.000677939	0.00097703	0.0189424	0.00729781	0.0197001	0.00033897	0.00358909	0.00239273	0.000119636	0.000877333	0.00987	0.31917	0.00470569	0.0251834	0.170522	0.0249242	0.00111661	0.00436673	0.00163503	0.0136784	0.000398788	0.079279	0.0168887	0.0152935	0.00323018	0.0187829	0.00299091	0.000119636	0.00604163	0.00542351	0.00827484	0.000837454	0.00380842
17	infected	0.5	7	226	H	200-300	0.00183776	0.0413604	0.109855	0.000648621	0.0317824	0.0123238	0.0138156	0.0044971	0.00105941	0.00482141	0.000886448	0.000799965	0.0212748	0.00730779	0.0216207	0.000886448	0.00309176	0.0157615	0.000108103	0.00095131	0.00862665	0.3842	0.00464845	0.0372741	0.0996497	0.0423765	0.00131886	0.00454034	0.00214045	0.0189181	0.000151345	0.0881908	0.0255124	0.0165831	0.00482141	0.00624838	0.0044971	0.000129724	0.0105293	0.00646459	0.00851855	0.00140534	0.00572948
17	infected	0.5	8	261	H	200-300	0.00202345	0.0362134	0.078831	0.000563228	0.0309567	0.0127456	0.0130377	0.00235721	0.00150194	0.007614	0.000688389	0.00104301	0.022696	0.00638325	0.0223205	0.000354625	0.0031499	0.0194626	0.000104301	0.00189829	0.00940799	0.391839	0.00586174	0.025387	0.104385	0.0217364	0.00189829	0.00517335	0.00168968	0.015979	0.000146022	0.413221	0.0203179	0.0133923	0.00421378	0.02255	0.00344195	0.000104301	0.00623722	0.00642497	0.00488131	0.00196087	0.0144353
17	infected	0.5	9	288	H	200-300	0.00151438	0.0239272	0.0484601	0.000321805	0.0163174	0.00429705	0.0116228	0.00185511	0.00107899	0.0040131	0.00066254	0.000832907	0.0159956	0.00600072	0.0198194	0.000548962	0.00272588	0.0171882	9.46486e-05	0.0617109	0.00840479	0.308365	0.00477029	0.0202548	0.164442	0.0214852	0.000946486	0.00289625	0.00124936	0.00810192	0.000151438	0.0731823	0.0112253	0.00918091	0.00514888	0.0102599	0.00225264	7.57189e-05	0.005925	0.00325591	0.00282053	0.00123043	0.00477029
17	infected	0.5	10	316	H	300-400	0.00146272	0.0401915	0.0815299	0.000698115	0.0200459	0.0108873	0.0111532	0.00413883	0.00119677	0.00822778	0.000598384	0.000980685	0.0164722	0.00659885	0.0189655	0.000448788	0.00226056	0.0161065	6.64872e-05	0.00142947	0.0104883	0.379259	0.00520262	0.030235	0.101493	0.0251155	0.000698115	0.00470397	0.00166218	0.0160733	0.000116353	0.0812141	0.0197467	0.0162894	0.00443802	0.0311825	0.00378977	0.000132974	0.00792859	0.00590073	0.00673182	0.00151258	0.00457099
17	infected	0.5	11	351	H	300-400	0.00213207	0.032899	0.0771099	0.00133254	0.0246965	0.0118448	0.0144803	0.00364229	0.00124371	0.0106603	0.000799526	0.0012141	0.0250222	0.00755108	0.0222683	0.000503405	0.00473793	0.0104235	0.000177672	0.000888362	0.0118152	0.429849	0.00577436	0.0384365	0.153598	0.0273023	0.00165828	0.00752147	0.00136216	0.0153391	0.000207285	0.0730234	0.0203139	0.0159609	0.00660349	0.00645543	0.0041753	0.000236897	0.00610009	0.00763992	0.00909091	0.00118448	0.00533017
17	infected	0.5	12	379	H	300-400	0.00234517	0.0435708	0.145216	0.0014503	0.0287901	0.0199031	0.0163545	0.00324004	0.00129602	0.0152128	0.000802296	0.00108001	0.0377388	0.0116333	0.032277	0.000956583	0.0087944	0.0102447	0.000339433	0.000678866	0.00771438	0.536983	0.00694294	0.043108	0.217453	0.0273398	0.00496806	0.00805382	0.0020366	0.0159533	0.000277718	0.107446	0.0196254	0.0174345	0.00422748	0.0448051	0.00364119	9.25726e-05	0.00669608	0.00453606	0.00972012	0.00178974	0.00715895
17	infected	0.5	13	408	H	400-500	0.00291147	0.028286	0.0731003	0.000806253	0.0330788	0.0173344	0.0137511	0.00333699	0.00161251	0.0114219	0.00100782	0.00123178	0.0263376	0.0081969	0.0275246	0.000380731	0.00924951	0.0125417	0.000156771	0.00098542	0.00808493	0.426687	0.00629325	0.0386106	0.0968399	0.0338402	0.00136615	0.00779378	0.00167969	0.0171553	0.000156771	0.448433	0.0197756	0.0171777	0.00508387	0.00830888	0.00510627	8.95837e-05	0.0076594	0.0065844	0.00992139	0.00118698	0.0163042
17	infected	0.5	14	436	H	400-500	0.00340578	0.0295065	0.0782711	0.000805003	0.0345532	0.0147378	0.017772	0.00387021	0.00136231	0.012106	0.000835965	0.00157905	0.0232213	0.00891696	0.0303424	0.00102174	0.0029104	0.0117654	9.2885e-05	0.00365348	0.0123847	0.380798	0.00870023	0.033934	0.126293	0.0349248	0.00213636	0.00532541	0.00173385	0.015326	0.000216732	0.409097	0.020187	0.0172147	0.00674964	0.019351	0.00424175	0.000216732	0.00866927	0.00616137	0.00904081	0.00142424	0.0139637
17	infected	0.5	15	471	H	400-500	0.00381865	0.031067	0.0718423	0.000582505	0.0354357	0.0111323	0.0124915	0.00404518	0.00233002	0.0086405	0.000744312	0.00132682	0.0198699	0.0107116	0.0239474	0.000258891	0.0014239	0.0112941	0.000194168	0.0014239	0.0121032	0.37947	0.00909356	0.0350798	0.191062	0.0347238	0.00174752	0.00750785	0.00155335	0.0179282	0.00022653	0.33041	0.0242063	0.0185431	0.00333323	0.00388337	0.0046924	0.000323614	0.00912592	0.00650464	0.00682826	0.00129446	0.00766965
17	infected	0.5	16	499	H	400-500	0.00414131	0.0383231	0.0873817	0.000828263	0.0317288	0.0100029	0.0184766	0.00474658	0.00229365	0.0120417	0.00124239	0.00184766	0.0246567	0.0111178	0.0224268	0.000350419	0.0030582	0.0103214	0.000191138	0.00140168	0.0107993	0.259214	0.00726323	0.0310599	0.156637	0.0339588	0.0025485	0.00825077	0.00168838	0.0193686	0.000541556	0.283807	0.0264407	0.0181899	0.00506515	0.00401389	0.00493772	0.000191138	0.00958874	0.00691281	0.0113408	0.00130611	0.0083782
17	infected	0.5	16.5	513	H	400-500	0.00335186	0.0316074	0.0759166	0.0012937	0.038958	0.0145541	0.0186704	0.00452795	0.00158772	0.0141131	0.000999677	0.00323425	0.0231984	0.00882068	0.0280792	0.000499838	0.00308724	0.00890888	0.000117609	0.000705654	0.00982035	0.165711	0.00826203	0.0311958	0.147893	0.0473376	0.0013525	0.00614507	0.00149951	0.0174355	0.000235218	0.361971	0.0252859	0.0214342	0.00185234	0.00432213	0.00579224	0.000147011	0.00946753	0.00793861	0.0116433	0.00091147	0.012496
20	infected	0.5	0	14	H	<200	0.000770518	0.00409172	0.0112655	0.00289609	0.0325212	0.0138959	0.0187581	0.00595159	0.00172702	0.0322555	0.00188644	0.00281638	0.0472142	0.00549991	0.0377288	0.00223185	0.00353376	0.00164732	0.000531392	0.00116906	0.0195287	0.647926	0.0248957	0.0394559	0.173606	0.054388	0.000611101	0.00704094	0.000929936	0.0132317	0.0167123	0.259718	0.0174562	0.0258788	0.00531392	0.00180673	0.00549991	0.000903366	0.00682839	0.00507479	0.0201663	0.000398544	0.00409172
20	infected	0.5	1	42	H	<200	0.000827339	0.0207984	0.0272792	0.00190748	0.0219475	0.00848022	0.0261301	0.00342426	0.00165468	0.0251419	0.00151679	0.00140188	0.0355066	0.00965229	0.0229816	0.000919266	0.00489509	0.00236711	0.000252798	0.00153977	0.0142027	0.777469	0.0103188	0.0321973	0.188472	0.0315768	0.000643486	0.00622802	0.00105716	0.0136281	0.0153747	0.132512	0.0178338	0.0145244	0.00523981	0.0317376	0.00452738	0.00027578	0.00939949	0.00471124	0.00960632	0.00110312	0.00574541
20	infected	0.5	2	71	H	<200	0.00099323	0.0568168	0.0716342	0.00320266	0.0188916	0.0128714	0.0124458	0.00328374	0.00145944	0.00824989	0.0006081	0.00149998	0.0115134	0.00741882	0.0212835	0.00044594	0.00441886	0.00285807	0.00014189	0.00089188	0.0143309	0.470304	0.0111485	0.0234929	0.0951676	0.0338509	0.00099323	0.00573641	0.002027	0.0183849	0.00437832	0.223639	0.0217092	0.0102769	0.00780395	0.00158106	0.00235132	8.108e-05	0.00908096	0.00618235	0.0103782	0.00091215	0.00585803
20	infected	0.5	3	105	H	<200	0.000937455	0.0549634	0.12784	0.00185453	0.0223767	0.0109642	0.012513	0.00303654	0.00146732	0.0052579	0.000652143	0.00112087	0.0239663	0.00588967	0.0181989	0.00173225	0.00248629	0.00350527	0.000142656	0.000896696	0.008539	0.411889	0.00725509	0.0258004	0.103059	0.0301005	0.00120239	0.0036683	0.00150808	0.015305	0.00226212	0.12462	0.0152846	0.0133486	0.00332185	0.00452424	0.00303654	0.000183415	0.00884469	0.00474842	0.0090281	0.000794799	0.00415741
20	infected	0.5	4	133	H	<200	0.000977235	0.0500389	0.16131	0.00175458	0.0174792	0.0115269	0.00546363	0.00330927	0.00104386	0.00504164	0.000666297	0.00115491	0.00961688	0.00510827	0.0161244	0.000577457	0.00455303	0.00282066	6.66297e-05	0.00175458	0.0103498	0.396424	0.0078623	0.0183676	0.0810217	0.0241421	0.00128817	0.00441977	0.00155469	0.0176124	0.0186119	0.247396	0.020322	0.0080844	0.00732926	0.00384231	0.00222099	0.000199889	0.00728484	0.00610772	0.0056191	0.000732926	0.00590783
20	infected	0.5	5	168	H	<200	0.00141702	0.0517039	0.127013	0.00238474	0.0287205	0.0175918	0.0212207	0.00514965	0.00248842	0.0100228	0.000898597	0.00183176	0.0271307	0.0068086	0.0292735	0.000276491	0.00355983	0.00867492	0.00024193	0.000760351	0.0148614	0.405958	0.00971176	0.0284095	0.156218	0.0379484	0.00148614	0.0052879	0.00193544	0.0174535	0.000933158	0.230283	0.0214281	0.0171425	0.00366351	0.0148614	0.00366351	0.000276491	0.00594456	0.00708509	0.0101265	0.00103684	0.00653211
20	infected	0.5	6	196	H	<200	0.00188078	0.0497242	0.138085	0.00136132	0.0265458	0.0203482	0.0102816	0.00401232	0.00128968	0.00553486	0.000680662	0.000680662	0.0281758	0.00463925	0.0226768	0.000770223	0.00497958	0.0116966	0.000232858	0.000483628	0.00666332	0.383428	0.00562442	0.0281042	0.0912445	0.0254532	0.000949344	0.00472881	0.00186286	0.01673	0.000107473	0.0900444	0.0181271	0.0137386	0.00510497	0.0200795	0.00361826	0.000125385	0.00447804	0.0058931	0.00832915	0.0013255	0.00537365
20	infected	0.5	7	225	H	200-300	0.0010653	0.0365591	0.114737	0.00125899	0.0300947	0.0120572	0.0144542	0.00590756	0.00174321	0.00542333	0.00108951	0.00108951	0.0258819	0.00537491	0.0235092	0.00118635	0.00501174	0.0105077	0.000266324	0.0010653	0.00874029	0.398954	0.00786868	0.0330242	0.113212	0.029562	0.00196112	0.00595598	0.00181585	0.0169237	0.000242113	0.133816	0.0204344	0.0127109	0.00435804	0.00733603	0.00372854	0.000145268	0.00782026	0.00486647	0.0074813	0.00215481	0.00581072
20	infected	0.5	8	260	H	200-300	0.00149919	0.0443949	0.0858476	0.00118062	0.0241183	0.0133428	0.0151419	0.00279225	0.00134927	0.00663393	0.000768337	0.000712117	0.0280162	0.00965106	0.0267981	0.000431018	0.00457254	0.0260672	0.00011244	0.00114314	0.0108879	0.40482	0.00773959	0.0284285	0.109385	0.0191335	0.00127432	0.00475994	0.00183651	0.01621	0.000131179	0.18054	0.0211012	0.0114688	0.00459128	0.0354185	0.00324201	7.49597e-05	0.00783329	0.00517222	0.00830179	0.00129305	0.00841423
20	infected	0.5	9	287	H	200-300	0.00130325	0.0286266	0.0604665	0.000763976	0.0223575	0.0132797	0.014156	0.00206723	0.0014156	0.00721283	0.000763976	0.000943735	0.0213689	0.00822398	0.0220654	0.000584217	0.00220205	0.0167625	8.98796e-05	0.0872281	0.00887561	0.392145	0.00631404	0.029458	0.0954521	0.030986	0.000561747	0.00494338	0.00130325	0.0124708	0.00235934	0.149942	0.0151672	0.0172344	0.00355024	0.016066	0.00271886	6.74097e-05	0.00746	0.00357271	0.00777458	0.000539277	0.00570735
20	infected	0.5	10	315	H	300-400	0.00227273	0.038007	0.0988636	0.00174825	0.0237238	0.0138986	0.00968531	0.00227273	0.00103147	0.0091958	0.000594406	0.000751748	0.0244231	0.0063986	0.0205594	0.000297203	0.00381119	0.0141434	3.4965e-05	0.000909091	0.0077972	0.444143	0.00190559	0.0321329	0.0986538	0.022465	0.000944056	0.00788462	0.00223776	0.0158042	6.99301e-05	0.0938287	0.0204196	0.0134091	0.00293706	0.0411538	0.00304196	0.00013986	0.00923077	0.00573427	0.00482517	0.00258741	0.00596154
20	infected	0.5	11	350	H	300-400	0.00365112	0.0321919	0.0931392	0.00119318	0.0336475	0.013459	0.0136261	0.00355566	0.00157499	0.0131011	0.000930677	0.000835223	0.0274192	0.00873404	0.0256771	0.000692042	0.00577497	0.0172294	0.000167045	0.000692042	0.0101181	0.44787	0.0060136	0.0331703	0.100489	0.027443	0.0012409	0.00739769	0.00128863	0.0163465	9.5454e-05	0.0781768	0.0206419	0.0144851	0.0027443	0.00331703	0.0045102	9.5454e-05	0.00684882	0.00625224	0.00935449	0.00104999	0.00560792
20	infected	0.5	12	378	H	300-400	0.00343457	0.0513199	0.176355	0.00156117	0.034885	0.02109	0.0146466	0.00320749	0.000851547	0.0136531	0.000652853	0.000993471	0.0374965	0.00729492	0.0299745	0.000652853	0.00803293	0.0153846	0.000482543	0.000567698	0.00703946	0.56432	0.00743684	0.0358217	0.196622	0.0231053	0.0060176	0.00757877	0.00215725	0.0209764	0.000227079	0.125064	0.025518	0.0163781	0.00442804	0.0295203	0.00476866	8.51547e-05	0.00760715	0.00760715	0.0102753	0.00218564	0.00766392
20	infected	0.5	13	407	H	400-500	0.00324346	0.035537	0.09956	0.000930731	0.0352832	0.0102662	0.0230144	0.005669	0.00177685	0.0133123	0.00107175	0.00155122	0.0308269	0.0130302	0.0278655	0.000789711	0.00349729	0.0202222	0.000169224	0.00124097	0.011197	0.395335	0.00792532	0.0387241	0.0521209	0.0349729	0.00172044	0.00674075	0.0014384	0.0186146	0.000197428	0.148635	0.0235785	0.0181634	0.00561259	0.0092227	0.00473827	0.00014102	0.00829197	0.00682536	0.0120713	0.00118457	0.00628949
20	infected	0.5	14	435	H	400-500	0.00231119	0.0303437	0.0881732	0.00126743	0.0294739	0.0133701	0.0166505	0.00370288	0.00121772	0.00961754	0.000844951	0.00119287	0.0275603	0.00877258	0.0263675	0.000422476	0.00280822	0.0199061	0.000173961	0.00251	0.00879744	0.368846	0.00772882	0.0323318	0.17913	0.0292502	0.000844951	0.00564129	0.00116802	0.0176197	0.000124258	0.117871	0.0230871	0.0157062	0.00571585	0.0171972	0.00472179	7.45545e-05	0.00792763	0.00581525	0.010214	0.000894654	0.00514426
20	infected	0.5	15	472	H	400-500	0.0030752	0.0287188	0.0680103	0.000965766	0.0345134	0.0147406	0.0130633	0.00348184	0.00114367	0.0118688	0.000889521	0.0011945	0.0287188	0.0120467	0.0254911	0.000686202	0.00320228	0.0130887	0.000177904	0.000737032	0.0103693	0.376903	0.00714159	0.0327344	0.165858	0.0325565	0.00172821	0.00620124	0.00160114	0.0173838	0.000127074	0.155615	0.0233817	0.0164689	0.00500673	0.00322769	0.00487966	0.00010166	0.00838692	0.00645538	0.0112588	0.000838692	0.00589626
20	infected	0.5	16	500	H	400-500	0.00332049	0.0362435	0.0943834	0.00106506	0.0456724	0.0194844	0.0186073	0.00466748	0.00225543	0.0140338	0.00119036	0.00187952	0.0343326	0.0105567	0.0246844	0.00081446	0.00579519	0.0138458	0.000219278	0.000626508	0.00989882	0.287348	0.0102747	0.0280362	0.111738	0.0390001	0.00115904	0.00795665	0.00169157	0.0198603	0.000219278	0.349873	0.0257181	0.0181687	0.00526266	0.00106506	0.00485543	0.000156627	0.00961689	0.00645303	0.014629	0.000783134	0.0106193
20	infected	0.5	16.5	514	H	400-500	0.00332181	0.0305174	0.0748353	0.00132332	0.0441558	0.0145566	0.016582	0.00388895	0.00153938	0.0125851	0.00108026	0.00299773	0.0306525	0.00648158	0.0264935	0.000675165	0.00405099	0.0129091	0.00016204	0.000621152	0.00988441	0.167279	0.0114778	0.0236038	0.186805	0.0388085	0.0020525	0.00629254	0.00153938	0.0159069	0.000216053	0.431889	0.0226315	0.0176893	0.00283569	0.00153938	0.00445609	0.000135033	0.00872313	0.00623852	0.0119639	0.000999244	0.0137734
75	infected	0.5	1	42	H	<200	0.000742808	0.00945392	0.00781074	0.000540224	0.0394814	0.0125152	0.0294647	0.00378157	0.00272363	0.0502408	0.00189078	0.00551479	0.0374781	0.0098816	0.0389862	0.000540224	0.00873362	0.00213839	0.00067528	0.000585243	0.0141134	0.68066	0.0207311	0.0373655	0.265858	0.0888669	0.000315131	0.0104443	0.00114798	0.0123576	0.00204835	0.881106	0.0194256	0.0182776	0.00477198	0.00236348	0.00668527	0.000450187	0.00877864	0.0121776	0.0163418	0.000450187	0.0224868
75	infected	0.5	2	74	H	<200	0.00143715	0.0333677	0.0905406	0.00143715	0.0324465	0.013524	0.0232155	0.00372186	0.00204518	0.0137819	0.0012529	0.00289273	0.0208203	0.00840181	0.0276928	0.000921251	0.00644876	0.00219258	0.000202675	0.000571176	0.00521428	0.534621	0.0130633	0.02948	0.318587	0.0337362	0.00112393	0.00609868	0.00163983	0.0179276	0.000571176	0.640307	0.0216126	0.0158271	0.00578546	0.0030954	0.00348233	0.000313225	0.00845709	0.00882559	0.00864134	0.00149243	0.0145373
75	infected	0.5	3	102	H	<200	0.00110872	0.0506244	0.174257	0.00125515	0.0276342	0.0201661	0.0171328	0.004142	0.0016317	0.00736355	0.00123423	0.00165262	0.0299354	0.00947639	0.0237851	0.000481141	0.00592013	0.00451854	0.000125515	0.00125515	0.00830492	0.632826	0.0103968	0.0289312	0.250152	0.0384913	0.00131791	0.00771918	0.00259398	0.0169445	0.000627576	0.265485	0.0209192	0.0117984	0.00606656	0.00426751	0.00353534	0.00025103	0.00857687	0.0087233	0.0100621	0.00209192	0.0121331
75	infected	0.5	4	130	H	<200	0.000984747	0.073484	0.149266	0.00102851	0.0271134	0.018185	0.0199357	0.00512069	0.00142241	0.00586472	0.00124735	0.00148806	0.0370046	0.00857824	0.0256034	0.000503315	0.00400464	0.00448607	0.000196949	0.000634615	0.00864389	0.611725	0.00868766	0.0330219	0.241504	0.0419721	0.00221021	0.00702453	0.00229774	0.0186227	0.000568965	0.215134	0.0199575	0.0131081	0.00542705	0.00372016	0.00382957	0.00245093	0.00768103	0.00768103	0.00973806	0.0017069	0.0101757
75	infected	0.5	5	165	H	<200	0.00108857	0.0704019	0.144136	0.000844201	0.0327239	0.0157954	0.0231489	0.00533179	0.00188834	0.00753116	0.00113301	0.00251039	0.0320796	0.0087086	0.0280586	0.000244374	0.00348788	0.00444316	8.88632e-05	0.000710906	0.0117744	0.458579	0.0109302	0.0313687	0.254993	0.0436763	0.00177726	0.00666474	0.00191056	0.0186391	0.000133295	0.365272	0.0192833	0.0184391	0.00644258	0.0112412	0.00437651	0.000244374	0.00788661	0.00844201	0.00979717	0.00191056	0.00937507
75	infected	0.5	6	193	H	<200	0.001528	0.0392255	0.146457	0.00104657	0.0364626	0.0180848	0.0194872	0.00548404	0.00163265	0.00586081	0.00108844	0.00182104	0.0269806	0.0107588	0.0222292	0.000334903	0.0041235	0.00450026	0.000125589	0.0014652	0.00682365	0.627169	0.0111983	0.037551	0.274809	0.045484	0.00349555	0.00889587	0.0022606	0.0215175	0.000313972	0.235123	0.0234642	0.0184406	0.0073888	0.00376766	0.0043956	0.000125589	0.0105913	0.00722135	0.0108216	0.00125589	0.00856096
75	infected	0.5	7	221	H	200-300	0.00198642	0.0408176	0.122752	0.000833013	0.0350079	0.0176001	0.0203554	0.00358836	0.00166603	0.00967577	0.00108932	0.0017301	0.020868	0.0114486	0.0330856	0.000768935	0.00664274	0.0142894	0.000106797	0.000726216	0.00512623	0.439169	0.0110428	0.0337263	0.310052	0.0435943	0.00220001	0.00698449	0.00158059	0.0165321	0.000170874	0.337306	0.0179418	0.0173438	0.00452817	0.00463497	0.00410099	0.000149515	0.00805246	0.00668546	0.0110428	0.00117476	0.0136913
75	infected	0.5	8	256	H	200-300	0.00131004	0.0296319	0.0910584	0.000582242	0.0303597	0.0114577	0.0188189	0.00426284	0.00149719	0.0100437	0.000998129	0.00178831	0.0258058	0.010917	0.0299439	0.000894157	0.00393013	0.0018507	0.00014556	0.000914951	0.00671657	0.454648	0.00871283	0.033666	0.378998	0.038927	0.00249532	0.00823456	0.0018507	0.0194843	0.00014556	0.211499	0.0245165	0.0210647	0.00521938	0.00316074	0.00474111	0.000103972	0.0099189	0.00763152	0.00850489	0.00118528	0.00827615
75	infected	0.5	9	284	H	200-300	0.002959	0.0550611	0.16987	0.000615472	0.0404081	0.0132563	0.0214942	0.00461604	0.0016097	0.0115993	0.00115993	0.00250923	0.0270571	0.011765	0.029803	0.000284064	0.00561026	0.00622574	0.000165704	0.00115993	0.00977654	0.396648	0.00951614	0.0348452	0.216765	0.043012	0.00463971	0.00961083	0.0019411	0.0195294	0.000189376	0.393192	0.0234116	0.0200265	0.00501846	0.00875864	0.0049001	0.00011836	0.00998958	0.00681754	0.0114809	0.00111258	0.0126172
75	infected	0.5	10	313	H	300-400	0.00216968	0.0659249	0.176634	0.000973574	0.0479555	0.0199166	0.0243115	0.00500695	0.00216968	0.0124339	0.00130737	0.00275382	0.0272045	0.0102086	0.0221419	0.000361613	0.00912378	0.00667594	0.000222531	0.00116829	0.0115994	0.435633	0.0105981	0.0501252	0.12395	0.0444228	0.00450626	0.0115994	0.00222531	0.0244784	0.000222531	0.476551	0.0269541	0.025007	0.00648122	0.00428373	0.00556328	0.000222531	0.0110431	0.00878999	0.0143811	0.00216968	0.0160501
75	infected	0.5	11	361	H	300-400	0.00201795	0.048612	0.112203	0.000957235	0.0485085	0.0109953	0.0203606	0.00545883	0.00569167	0.00695936	0.00137117	0.00162989	0.0270613	0.0118749	0.0278374	0.00250951	0.00375133	0.00113833	0.000155227	0.0011642	0.0071922	0.467415	0.0121595	0.0467234	0.233798	0.0540191	0.00313042	0.00858924	0.00175924	0.0241637	0.000310455	0.311489	0.0291827	0.0223786	0.0030528	0.00380307	0.00556231	0.000388068	0.0123664	0.00967583	0.0128839	0.00160402	0.0106848
75	infected	0.5	12	381	H	300-400	0.00299715	0.0861988	0.265494	0.00244288	0.0342824	0.0128918	0.0218217	0.00344877	0.00129329	0.00605588	0.00104695	0.00119065	0.0154989	0.00457783	0.00991522	0.00100589	0.00585059	0.0176955	0.000164227	0.000595324	0.00796502	0.480077	0.00829347	0.0340771	0.139059	0.0274259	0.00367458	0.0070823	0.00201178	0.0239977	0.000287398	0.208897	0.0276107	0.0169975	0.00702071	0.0161764	0.00429044	0.00012317	0.00936095	0.00741075	0.0088888	0.00188861	0.0101205
75	infected	0.5	13	408	H	400-500	0.00161494	0.04791	0.133933	0.0010228	0.050467	0.0183296	0.0234705	0.00452184	0.00183027	0.0104164	0.00156111	0.00247625	0.0281808	0.0110624	0.0311146	0.000322989	0.00802089	0.0158264	0.00018841	0.00110354	0.00659435	0.381961	0.0110354	0.0352058	0.226092	0.044707	0.00322989	0.0101741	0.00196485	0.020456	0.000215326	0.419482	0.0217479	0.0218556	0.00390278	0.00737491	0.00476408	0.000107663	0.0104164	0.00732108	0.00936667	0.0013727	0.0142384
75	infected	0.5	14	443	H	400-500	0.0014847	0.0296275	0.0743236	0.000576152	0.0326634	0.0139384	0.0145146	0.00436546	0.00073127	0.0067587	0.000997186	0.00135174	0.0196778	0.00762293	0.0194562	0.000288076	0.00396658	0.015955	0.000155118	0.000975026	0.00427682	0.324263	0.00620471	0.0287189	0.436169	0.0339708	0.00217165	0.00691382	0.00132958	0.0172181	0.000177277	0.250537	0.0182596	0.0152015	0.00454273	0.0218051	0.00370067	0.000132958	0.00744565	0.00624903	0.00830988	0.000753429	0.00850932
75	infected	0.5	15	471	H	400-500	0.0015827	0.0479194	0.12423	0.00065743	0.0380336	0.0167036	0.0167523	0.00433417	0.0015827	0.00956926	0.00129051	0.00197229	0.0215004	0.00905793	0.0238866	0.000389588	0.00382283	0.0109815	9.73971e-05	0.00121746	0.00479681	0.362293	0.00854659	0.0333828	0.295697	0.0378875	0.00221578	0.00754827	0.0017775	0.0207943	0.000170445	0.343179	0.0240327	0.0171175	0.00394458	0.028586	0.00472376	0.000146096	0.0084005	0.00730478	0.0109328	0.00099832	0.0122233
89	infected	0.5	1	40	H	<200	0.00076746	0.0132387	0.0129509	0.00163085	0.0406993	0.0147256	0.032617	0.00649942	0.00259018	0.0273887	0.00194263	0.00733883	0.0371738	0.0177235	0.0315858	0.00107924	0.00954528	0.00187068	0.000455679	0.00122314	0.0154691	0.981293	0.0168841	0.0424981	0.226401	0.0807991	0.00076746	0.0102408	0.00139102	0.0153012	0.00280602	0.694815	0.0203137	0.0210092	0.00491654	0.0300508	0.00784248	0.000407713	0.0106725	0.00899367	0.0221364	0.000527629	0.0196422
89	infected	0.5	2	72	H	<200	0.00115005	0.0546127	0.105893	0.00331746	0.0268935	0.0157616	0.0183271	0.00330271	0.00115005	0.00778497	0.000869911	0.00213792	0.0315675	0.0074606	0.017988	0.000648747	0.00644324	0.0017988	0.000117954	0.000560282	0.00777023	0.423839	0.00900874	0.023178	0.353759	0.0337496	0.00156289	0.00551435	0.00171033	0.0145084	0.00996712	0.30957	0.0185335	0.0121935	0.00403993	0.0201701	0.0024328	0.000162187	0.00619259	0.00663492	0.00887604	0.00184303	0.010262
89	infected	0.5	3	99	H	<200	0.00310915	0.0511028	0.0449262	0.000792939	0.0328235	0.0176742	0.0239968	0.00367256	0.00235795	0.0096822	0.00166934	0.00335956	0.0320097	0.0094944	0.0397513	0.000688605	0.0116854	0.00550884	0.000104334	0.000813805	0.0118732	0.564197	0.0132713	0.0346389	0.287607	0.063143	0.000563404	0.00646871	0.00141894	0.0143355	0.00143981	0.341214	0.0190931	0.0159631	0.00626004	0.00233708	0.00313002	0.000187801	0.0096822	0.00782505	0.0117271	0.00179455	0.0149615
89	infected	0.5	4	134	H	<200	0.0015408	0.0515181	0.104577	0.00112597	0.0272801	0.0150327	0.0251664	0.00424708	0.0015408	0.00849416	0.00118523	0.0028248	0.0317642	0.0092053	0.0227367	0.000375323	0.00537305	0.00321988	0.000276554	0.000711139	0.00902752	0.553681	0.0124647	0.0319222	0.328645	0.0506884	0.00138277	0.0043261	0.00150129	0.0213737	0.000691385	0.198645	0.0186081	0.0158031	0.00760524	0.00312111	0.00401003	0.00391127	0.00963989	0.00693361	0.0102127	0.00126425	0.00823736
89	infected	0.5	5	162	H	<200	0.00108738	0.0528155	0.128408	0.00102913	0.030233	0.0246408	0.0177282	0.00467961	0.00133981	0.00790291	0.00130097	0.00250485	0.0415728	0.00961165	0.0300194	0.000815534	0.00561165	0.00238835	0.000485437	0.000834951	0.00584466	0.517534	0.0107573	0.0252233	0.255029	0.0534563	0.00328155	0.00642718	0.0018835	0.0189515	0.00291262	0.306563	0.0204272	0.0144078	0.00516505	0.00337864	0.00394175	0.0127184	0.00908738	0.00732039	0.00928155	0.00147573	0.0109126
89	infected	0.5	6	183	H	<200	0.0013329	0.068764	0.151147	0.00199935	0.0338693	0.0152258	0.0183188	0.00336643	0.0013329	0.00616894	0.000871512	0.00218732	0.0290504	0.0119277	0.0273586	0.0008886	0.00567337	0.0151575	0.000119619	0.000598096	0.00584426	0.446881	0.00820246	0.029939	0.210803	0.035732	0.00305884	0.0054854	0.00215315	0.0191562	0.00290504	0.363745	0.0203182	0.0168834	0.00517781	0.0100651	0.00481895	0.000581008	0.00852715	0.00599805	0.0122183	0.00201644	0.0155505
89	infected	0.5	7	225	H	200-300	0.00274927	0.0503164	0.157562	0.000853222	0.0331809	0.0174911	0.0192923	0.00324698	0.00184865	0.0105705	0.00120873	0.00291518	0.0339393	0.0100017	0.0281563	0.00037921	0.00497713	0.0105231	0.000189605	0.000876923	0.0110208	0.605124	0.0138412	0.0378025	0.243429	0.0444861	0.00410021	0.00703908	0.00218046	0.0194819	0.00199085	0.309838	0.0233451	0.0155476	0.00516673	0.00279667	0.00412391	0.000118503	0.00812931	0.00732349	0.0114948	0.00156424	0.0108075
89	infected	0.5	8	253	H	200-300	0.00236484	0.0371837	0.0949589	0.000711374	0.0239945	0.0140544	0.0183035	0.00280704	0.00132662	0.00659463	0.000807506	0.00190341	0.0275513	0.012574	0.0260901	0.00057679	0.00507575	0.00205722	9.61317e-05	0.00094209	0.00538337	0.429805	0.00707529	0.0268784	0.399043	0.0384142	0.00421057	0.00551796	0.00148043	0.0153426	0.00203799	0.278359	0.0200723	0.0122472	0.00640237	0.00351842	0.00307621	9.61317e-05	0.00813274	0.00572945	0.00792125	0.000980543	0.0149773
89	infected	0.5	9	281	H	200-300	0.00282343	0.0451507	0.0972755	0.000941142	0.0458988	0.0138999	0.0236975	0.00542967	0.00188228	0.00890466	0.000965274	0.00340259	0.0278482	0.014455	0.0356669	0.0011342	0.0026545	0.00521248	0.000144791	0.000627428	0.00632255	0.494269	0.0150341	0.0357875	0.197929	0.0585198	0.00407828	0.0106421	0.00243732	0.0253867	0.00697411	0.437945	0.03002	0.0222013	0.00649147	0.00569512	0.00666039	0.000193055	0.0134897	0.00897705	0.0133449	0.00103767	0.0104732
89	infected	0.5	10	316	H	300-400	0.00285355	0.0438681	0.102408	0.000830512	0.0383526	0.0151835	0.0183351	0.00296003	0.00166102	0.00828382	0.00102217	0.00178879	0.0259162	0.00958283	0.0268745	0.000468494	0.00447199	0.00157584	0.000127771	0.000553674	0.0057497	0.451053	0.0115207	0.0288763	0.345429	0.0366064	0.00251283	0.00672927	0.00183138	0.0192934	0.000170361	0.238208	0.0233395	0.0168658	0.00498307	0.00357759	0.00479141	0.000191657	0.0097106	0.00760238	0.0110096	0.00119253	0.0100939
89	infected	0.5	11	344	H	300-400	0.00210619	0.0456881	0.088946	0.000833218	0.0303199	0.0144193	0.0221728	0.00446697	0.0018053	0.00745267	0.00111096	0.00219877	0.0227978	0.00842476	0.0295792	0.000694348	0.00455955	0.0018053	0.000115725	0.000601768	0.00608712	0.418275	0.00960515	0.0269638	0.39726	0.0409897	0.00312457	0.00534648	0.00173587	0.0147896	0.000185159	0.240545	0.0197889	0.0158311	0.00490673	0.00532333	0.00400407	0.000115725	0.00786928	0.00585567	0.0119659	0.000972087	0.00874878
89	infected	0.5	12	372	H	300-400	0.0016019	0.0353969	0.0788549	0.000671765	0.0398667	0.0132028	0.0216773	0.00470236	0.0032038	0.0093272	0.0013952	0.00356552	0.0322189	0.00697602	0.0353452	0.000620091	0.00568417	0.016019	0.000206697	0.000930136	0.00826788	0.384508	0.0190678	0.0305395	0.34366	0.0521135	0.00312629	0.0061234	0.00170525	0.0199204	0.000206697	0.411224	0.022685	0.0196879	0.00547747	0.00284208	0.00490905	0.000284208	0.00984394	0.00627842	0.0107224	0.00173109	0.0105415
89	infected	0.5	13	407	H	400-500	0.00196846	0.0638586	0.153709	0.00116414	0.0303524	0.017187	0.0208911	0.00389459	0.00129114	0.00666737	0.00116414	0.00218012	0.0277278	0.00764102	0.0241507	0.000380993	0.00626521	0.00977881	0.000126998	0.000613822	0.00588422	0.40635	0.0119589	0.0253148	0.335062	0.0340565	0.0034501	0.00554556	0.00167213	0.0191978	0.000232829	0.256768	0.0205101	0.0143084	0.0052704	0.00249762	0.00391576	0.000126998	0.00704836	0.00579956	0.00802201	0.00158747	0.00920732
89	infected	0.5	14	437	H	400-500	0.00449577	0.0758698	0.137253	0.00132228	0.0386695	0.0189528	0.0261812	0.0042607	0.00229196	0.00931476	0.00158674	0.00346732	0.0335567	0.0110778	0.0295604	0.00064645	0.00478961	0.0115186	0.000176305	0.00105783	0.00678773	0.51481	0.0152797	0.0339386	0.155883	0.0557417	0.00364363	0.00808063	0.00226258	0.0248296	0.000352609	0.420457	0.0282087	0.019276	0.00552421	0.00352609	0.00502468	0.000146921	0.0108134	0.00769864	0.00963799	0.0018512	0.0101375
89	infected	0.5	15	462	H	400-500	0.00322378	0.0474824	0.0996913	0.000846925	0.038658	0.0231948	0.0245881	0.00286862	0.00248614	0.00770429	0.00147529	0.00382482	0.0334672	0.0134962	0.0328388	0.000464443	0.00592848	0.0166107	0.000163921	0.000819605	0.00592848	0.394968	0.0174303	0.0265552	0.26241	0.0495041	0.00319646	0.00617436	0.00199437	0.0204628	0.000218561	0.425566	0.0231129	0.0195066	0.00357894	0.00374286	0.00385214	0.000218561	0.0101358	0.0065022	0.0122668	0.00155725	0.0116657
89	infected	0.5	16	484	H	400-500	0.00363863	0.100354	0.057577	0.013593	0.0222277	0.011802	0.019626	0.00207383	0.00147053	0.00944535	0.001923	0.00420422	0.00835187	0.00571245	0.0276008	0.000603296	0.00957732	0.0107462	0.000150824	0.000678707	0.00756005	0.597055	0.0141209	0.0268466	0.306945	0.0519211	0.00226236	0.00507145	0.00177218	0.0188153	0.00190415	0.232156	0.0203047	0.0158177	0.00880434	0.0224162	0.0025263	0.000150824	0.00554278	0.00752234	0.00993552	0.00115003	0.0101618
77	non-infected	N/A	0	276	0	200-300	0.00200762	0.0486746	0.0940919	0.00122916	0.0434097	0.0183144	0.015303	0.00397427	0.0015979	0.0145245	0.000962839	0.00165936	0.0342525	0.00503954	0.0334535	0.000696521	0.00659647	0.00184373	0.000204859	0.00045069	0.00608432	0.649486	0.00966936	0.0358709	0.267362	0.0448437	0.00184373	0.00895235	0.00221248	0.0205064	0.00198713	0.230753	0.0256279	0.0177408	0.00389233	0.00315483	0.00481419	0.000348261	0.01012	0.00821486	0.0107756	0.00100381	0.0112468
77	non-infected	N/A	0	429	0	400-500	0.00344771	0.0606281	0.155827	0.00143068	0.0666088	0.0228909	0.0170509	0.00394024	0.0018294	0.0142599	0.00119614	0.00250956	0.0424514	0.00910008	0.0273471	0.000867791	0.00820883	0.00961606	0.000140723	0.000609799	0.00687197	0.470296	0.0100382	0.0397542	0.0902033	0.0520675	0.002791	0.010648	0.00250956	0.0271126	0.000445622	0.518376	0.0342895	0.019537	0.00520675	0.00405751	0.00619181	7.03614e-05	0.0104604	0.00879518	0.0157141	0.0018294	0.0180829
77	non-infected	N/A	0	466	0	400-500	0.00332795	0.0604925	0.139336	0.00110298	0.0561187	0.0205382	0.020348	0.00357516	0.00123609	0.0137111	0.00127413	0.00199677	0.0323666	0.0108776	0.0290007	0.000874774	0.00657982	0.0176857	0.000228202	0.000494438	0.00581915	0.422402	0.00735951	0.0342493	0.124865	0.0532091	0.00260531	0.010212	0.00224399	0.0252163	0.000399353	0.314633	0.0298564	0.0221546	0.00488733	0.00416469	0.00627555	0.000190168	0.0154036	0.00861462	0.0116193	0.000931825	0.0114101
77	non-infected	N/A	0	338	0	300-400	0.00198085	0.0490792	0.123254	0.000900385	0.0495212	0.0113285	0.0142261	0.00265204	0.00127691	0.0143898	0.000834902	0.0027339	0.0257183	0.00592617	0.0280101	0.00026193	0.00712122	0.00518949	0.000114594	0.000720308	0.00550053	0.321568	0.0078579	0.0360972	0.262585	0.0475731	0.00257019	0.00895474	0.00171892	0.0168781	0.000196448	0.38322	0.0239011	0.0193173	0.00347057	0.00663011	0.00561513	0.000147336	0.00808709	0.00823443	0.0127364	0.00119506	0.0178604
77	non-infected	N/A	0	247	0	200-300	0.00109845	0.0398531	0.0685157	0.00073802	0.0349444	0.016923	0.0150178	0.00399904	0.00164767	0.00617877	0.0010298	0.00205959	0.0275127	0.00959426	0.0223637	0.000703694	0.00509749	0.00176782	0.00010298	0.000514898	0.00526912	0.421238	0.010298	0.0289373	0.368238	0.0415351	0.00139022	0.00689963	0.00164767	0.0174894	0.000429081	0.355674	0.02281	0.0122374	0.00363861	0.002523	0.00399904	0.000137306	0.0087361	0.00664218	0.0111561	0.00133873	0.0132672
77	non-infected	N/A	0	415	0	400-500	0.00254241	0.0475183	0.133713	0.00110246	0.0515232	0.0216442	0.0125996	0.00548981	0.00159744	0.0102371	0.00121496	0.00245241	0.0355713	0.00827971	0.0310939	0.00112496	0.00749224	0.00359987	0.000179994	0.00058498	0.00652477	0.3691	0.00960716	0.0444359	0.165167	0.055933	0.00359987	0.0107771	0.00197993	0.0248166	0.000134995	0.4377	0.0299015	0.0230167	0.00476983	0.00472483	0.00620978	0.000224992	0.0114296	0.00827971	0.014962	0.00119246	0.0173694
77	non-infected	N/A	0	108	0	<200	0.00125406	0.0522525	0.0747612	0.00131837	0.0397762	0.0190199	0.0179105	0.00524133	0.00178462	0.00680086	0.00101289	0.00155954	0.0281199	0.0129425	0.0308531	0.000803884	0.00496801	0.00131837	0.000192932	0.000562719	0.00728319	0.425978	0.00823178	0.0305155	0.245426	0.0407569	0.000932506	0.00758867	0.0022348	0.0208367	0.000369787	0.314303	0.0245024	0.0182482	0.00366571	0.00919644	0.00442136	0.000128621	0.00924467	0.00754044	0.0152738	0.00131837	0.00877842
77	non-infected	N/A	0	233	0	200-300	0.00201478	0.0501007	0.130916	0.00109693	0.0507276	0.0266174	0.0156033	0.00512648	0.00205955	0.0104768	0.00107455	0.0018133	0.0351242	0.00964853	0.0291919	0.000985001	0.0060891	0.002955	0.000134318	0.000582046	0.00685024	0.673808	0.00973808	0.0364898	0.218424	0.0505485	0.00293262	0.0090441	0.00239534	0.0224312	0.00210432	0.325252	0.0226326	0.0157824	0.00767853	0.00405194	0.00472353	0.000268637	0.0079024	0.00749944	0.00924558	0.00143273	0.0152004
77	non-infected	N/A	0	324	0	300-400	0.00189877	0.0376494	0.0986402	0.000939796	0.0442087	0.0175684	0.0128119	0.00372082	0.001496	0.0161875	0.000978155	0.00207139	0.0294597	0.00794031	0.0332764	0.000326052	0.00818965	0.00834308	0.000115077	0.000498667	0.0053319	0.392106	0.00818965	0.0389536	0.286005	0.0458965	0.00189877	0.00876503	0.00172616	0.0192179	0.000172616	0.31744	0.0244922	0.0190261	0.00423867	0.00316462	0.00525518	0.000134257	0.00937878	0.00675118	0.0110474	0.000978155	0.0131571
77	non-infected	N/A	0	170	0	<200	0.00142962	0.061437	0.160319	0.00142962	0.0278592	0.0201979	0.0180352	0.0047654	0.00142962	0.00648827	0.000934751	0.00139296	0.035099	0.00782625	0.0242302	0.000806452	0.00593842	0.002511	0.000274927	0.00047654	0.00537023	0.58125	0.0110337	0.0317449	0.228116	0.040176	0.00183284	0.00661657	0.00201613	0.0184567	0.00144795	0.15548	0.0204362	0.0134531	0.00452713	0.0101356	0.00375733	0.00681818	0.00846774	0.00683651	0.0108688	0.00142962	0.00817449
77	non-infected	N/A	0	143	0	<200	0.00120844	0.0414189	0.140654	0.00149278	0.0402104	0.0252115	0.0183636	0.00447835	0.0018719	0.0179845	0.00125583	0.00168234	0.0368931	0.0110656	0.0257802	0.00099519	0.00829325	0.00582897	0.000118475	0.00080563	0.00601853	0.577684	0.0159467	0.0419875	0.162785	0.0671753	0.00061607	0.0080563	0.00158756	0.0167998	0.00090041	0.361278	0.0148805	0.0149278	0.00459683	0.0186717	0.00372011	0.000165865	0.00890932	0.00635026	0.0134588	0.00357794	0.0166102
77	non-infected	N/A	0	527	0	400-500	0.0023793	0.0493063	0.154801	0.000860207	0.0338043	0.018101	0.0144954	0.00347743	0.00131776	0.0105238	0.00104323	0.00148248	0.031846	0.00761375	0.0235001	0.000311139	0.0080164	0.0134156	0.000146418	0.000658882	0.0048135	0.355119	0.00651561	0.0320473	0.241499	0.0349024	0.00179362	0.00812621	0.00172041	0.0188147	0.000292836	0.214283	0.0199129	0.0117867	0.00256232	0.045408	0.00430104	0.000109814	0.00768696	0.00704638	0.0114755	0.00115304	0.0108533
77	non-infected	N/A	0	198	0	<200	0.0021244	0.0752433	0.149103	0.00153154	0.0522207	0.0283089	0.0191361	0.00520396	0.00128452	0.00551686	0.00102103	0.0017621	0.0376299	0.00767419	0.0311085	0.000214087	0.00892578	0.00258551	0.000131746	0.000675197	0.00757538	0.695124	0.011923	0.0430973	0.0762479	0.0489271	0.000510515	0.0110337	0.00294781	0.0267115	0.00319484	0.314033	0.0331999	0.0180656	0.00635673	0.02019	0.00686725	9.88093e-05	0.0108196	0.011396	0.0143438	0.00125159	0.0137839
77	non-infected	N/A	0	450	0	400-500	0.00270437	0.0462062	0.102264	0.00112038	0.0469788	0.0177523	0.0166512	0.00419178	0.00177716	0.00846083	0.00110107	0.00214418	0.0281834	0.0090017	0.0293618	0.00025112	0.00745634	0.00766883	0.000135219	0.00069541	0.00604621	0.248281	0.0090017	0.0332445	0.253941	0.0499536	0.00256915	0.0091176	0.00189306	0.0221759	0.00025112	0.417922	0.0273721	0.0196453	0.00397929	0.0206885	0.00480992	0.000115902	0.0105277	0.00745634	0.0136185	0.000791995	0.00859604
77	non-infected	N/A	0	261	0	200-300	0.0018338	0.0596783	0.126353	0.00217266	0.0416991	0.0207698	0.0198529	0.00364767	0.0020132	0.0114413	0.00113616	0.00247165	0.0321513	0.00938827	0.0339253	0.000478383	0.00709602	0.00159461	0.000199326	0.000717575	0.00510275	0.543423	0.0101058	0.038749	0.146664	0.0529411	0.00316929	0.00885009	0.00225239	0.0224242	0.00454464	0.350316	0.027806	0.0192948	0.00657777	0.0217266	0.00512269	0.000119596	0.0104248	0.00894975	0.0124978	0.00141522	0.012717
77	non-infected	N/A	0	380	0	300-400	0.00312669	0.0523921	0.18217	0.00122262	0.0527128	0.0164151	0.0174974	0.00434931	0.00184395	0.0116249	0.000861844	0.00186399	0.0315074	0.00825767	0.0305855	0.000340729	0.00783677	0.00483034	0.000160343	0.000881887	0.00657407	0.375303	0.0103822	0.0326298	0.138396	0.0453771	0.00340729	0.00911952	0.0022448	0.020584	0.000220472	0.368809	0.02802	0.0168962	0.00390836	0.0214659	0.0055118	0.000180386	0.0084581	0.00847814	0.0156134	0.00174373	0.0164352
77	non-infected	N/A	0	485	0	400-500	0.00276	0.0465676	0.119287	0.00115489	0.0430051	0.0185566	0.0124298	0.00424766	0.00142893	0.0128604	0.000998297	0.00189872	0.0325719	0.00732084	0.0263668	0.000254468	0.00649872	0.0101983	0.000254468	0.000822127	0.00440425	0.363674	0.00806467	0.0323957	0.263766	0.0393838	0.00256425	0.00779063	0.00209447	0.0227259	0.000254468	0.295555	0.0252706	0.0156596	0.00393446	0.017891	0.00473702	0.000156596	0.0102374	0.00790808	0.0122732	0.000802553	0.0119991
77	non-infected	N/A	0	289	0	200-300	0.00171605	0.0384328	0.0943319	0.000934484	0.0382629	0.0171775	0.0176872	0.00499524	0.00159712	0.0100754	0.000917494	0.00154615	0.0278816	0.00791763	0.0239908	0.000220878	0.00491029	0.00474038	0.000186897	0.00137624	0.00402678	0.523056	0.00791763	0.0392823	0.266974	0.0446174	0.00178402	0.010806	0.00210684	0.0188256	0.00105342	0.185843	0.0232602	0.018095	0.00601468	0.0160561	0.00457048	0.000101944	0.0100415	0.00733995	0.0106531	0.00103643	0.00859725
77	non-infected	N/A	0	352	0	300-400	0.00291296	0.0475321	0.145948	0.000878511	0.0529187	0.021223	0.0208762	0.00524795	0.00141024	0.0114206	0.00090163	0.0014796	0.0376141	0.0107733	0.0285516	0.000369899	0.00705121	0.00231187	0.000161831	0.00117905	0.0061727	0.595307	0.0107733	0.049474	0.121489	0.0531962	0.00388394	0.0127384	0.00228875	0.0234424	0.000369899	0.216345	0.0285978	0.020067	0.00524795	0.0244596	0.00633453	0.000161831	0.0119986	0.00899318	0.0160444	0.00150272	0.0116981
83	non-infected	N/A	0	136	0	<200	0.00153287	0.0517441	0.123573	0.00100226	0.0343716	0.0102781	0.0219908	0.00227965	0.00178835	0.0169205	0.00119878	0.00257443	0.025253	0.0108676	0.025312	0.000982608	0.00408765	0.00980643	0.000432347	0.000510956	0.00752678	0.515103	0.0137762	0.0213815	0.273676	0.0495038	0.00119878	0.00524713	0.00161148	0.0197308	0.000687825	0.251371	0.0211064	0.0204382	0.00693721	0.00674069	0.00347843	0.0050113	0.0117913	0.00852904	0.0112017	0.00153287	0.00815565
83	non-infected	N/A	0	101	0	<200	0.00154108	0.0654364	0.109298	0.00201525	0.0374402	0.0223654	0.0164381	0.00407002	0.00223258	0.0120718	0.0012052	0.00177816	0.0227803	0.0121705	0.0197771	0.00215355	0.0063026	0.000869325	0.000197574	0.00108666	0.0111432	0.432983	0.00752756	0.0248548	0.236219	0.0450666	0.00353657	0.0063026	0.00219307	0.0227605	0.000553207	0.393429	0.0296756	0.016043	0.00946378	0.00549255	0.00434662	0.000987869	0.00924645	0.0080215	0.00833761	0.00154108	0.010827
83	non-infected	N/A	0	283	0	200-300	0.00143878	0.0576983	0.218171	0.000980985	0.0317676	0.0098262	0.015565	0.00394029	0.00112813	0.011314	0.000735739	0.00153688	0.0227916	0.00716119	0.021925	0.00065399	0.00346615	0.00313915	9.80985e-05	0.000523192	0.00461063	0.426908	0.00706309	0.0335333	0.2356	0.03749	0.00292661	0.00721024	0.00188022	0.019211	0.000294296	0.322499	0.0217288	0.017249	0.00586956	0.00403839	0.00433268	8.17488e-05	0.00907411	0.00725929	0.0100551	0.00114448	0.0118372
83	non-infected	N/A	0	374	0	300-400	0.00207813	0.0473066	0.0860672	0.00100404	0.036916	0.0123053	0.0155976	0.00315222	0.00130759	0.0138698	0.00114414	0.00182128	0.0304714	0.00653793	0.0274126	0.000630443	0.00616434	0.00091064	0.000140099	0.00102739	0.00628108	0.522988	0.00877951	0.038387	0.339739	0.0529105	0.00217153	0.00628108	0.00189133	0.0182595	0.000256847	0.35494	0.021762	0.0186098	0.0051603	0.00329232	0.0043197	9.3399e-05	0.00812572	0.00628108	0.0116749	0.000817241	0.0139398
83	non-infected	N/A	0	318	0	300-400	0.00195815	0.0519003	0.16482	0.00104435	0.0464362	0.00777666	0.0169333	0.00358062	0.00169706	0.0142665	0.000764612	0.0020141	0.0246914	0.00869046	0.0235165	0.000466227	0.00520309	0.00186491	0.000130543	0.000820559	0.006005	0.438887	0.0098467	0.038473	0.221775	0.0436948	0.00208869	0.0089329	0.00220059	0.0186864	0.000167842	0.392507	0.0247846	0.0184439	0.00443848	0.00624744	0.00520309	0.000167842	0.00848532	0.00792585	0.0111335	0.00124949	0.0181082
83	non-infected	N/A	0	178	0	<200	0.00185484	0.0677915	0.146622	0.00191468	0.0454736	0.0206127	0.0234847	0.00502603	0.00233351	0.0112786	0.00128642	0.00173518	0.0355711	0.00610303	0.0298869	0.000987255	0.0039191	0.00350027	0.000209418	0.00128642	0.00831688	0.774248	0.00936397	0.0389218	0.130108	0.054329	0.00263268	0.00759888	0.0026626	0.0254293	0.000598337	0.397774	0.0293484	0.0225872	0.00634237	0.00451744	0.00598337	0.00215401	0.00984264	0.0103213	0.0134327	0.00176509	0.0115778
83	non-infected	N/A	0	410	0	400-500	0.00199964	0.0513754	0.113057	0.00151255	0.0486579	0.0158177	0.0142282	0.00430692	0.00199964	0.017484	0.00120491	0.00235855	0.0343015	0.00697311	0.0234061	0.00153819	0.0060502	0.00792166	0.000153819	0.000769093	0.00658856	0.542723	0.0118953	0.0425565	0.226831	0.0516061	0.001974	0.00874202	0.00220473	0.0258672	0.000256364	0.419309	0.0283026	0.0234061	0.00507601	0.00430692	0.0058451	0.000102546	0.00933166	0.00861384	0.013254	0.000948548	0.0125362
83	non-infected	N/A	0	466	0	400-500	0.00193898	0.0397492	0.105283	0.001052	0.041585	0.0126859	0.0145836	0.00422864	0.00160894	0.0128097	0.001052	0.00146455	0.0291466	0.00796221	0.024588	0.000928237	0.0066008	0.00934425	0.000123765	0.000515687	0.00565193	0.46909	0.00785907	0.0342416	0.308195	0.0428639	0.00183585	0.00746715	0.00208338	0.0204625	0.000123765	0.25477	0.0257844	0.020875	0.00462056	0.00294973	0.00455867	0.00016502	0.00909672	0.00719899	0.0122527	0.000969492	0.010685
83	non-infected	N/A	0	227	0	200-300	0.0015964	0.0471756	0.135776	0.000920999	0.0381089	0.0129144	0.0177036	0.00335653	0.00204666	0.0113181	0.000839132	0.00149406	0.0136922	0.00861646	0.0279165	0.000941465	0.00530086	0.0036226	0.0001228	0.000818666	0.00669259	0.526218	0.00867786	0.032808	0.244945	0.0412607	0.00206713	0.00732706	0.00243553	0.023639	0.0001842	0.406038	0.0299222	0.017499	0.00626279	0.00466639	0.0031314	0.000163733	0.00857552	0.00863692	0.00974212	0.001535	0.0145927
83	non-infected	N/A	0	256	0	200-300	0.00202775	0.0692183	0.171472	0.000908265	0.0323596	0.0132438	0.01449	0.003105	0.00149969	0.0144055	0.000697041	0.00118286	0.0308388	0.00946286	0.0237839	0.000802653	0.00411888	0.00559745	0.000105612	0.000528061	0.00430898	0.576558	0.00906153	0.0242908	0.240542	0.0306909	0.00234459	0.00652684	0.00251357	0.0219885	0.000718163	0.154299	0.0271846	0.018461	0.00646347	0.0022601	0.00424561	0.00016898	0.0091249	0.0074351	0.0096952	0.00164755	0.00675918
83	non-infected	N/A	0	347	0	300-400	0.00208144	0.0613943	0.115554	0.0016358	0.040435	0.0132029	0.0203465	0.00463608	0.00193022	0.0201481	0.00125509	0.00174342	0.0292362	0.00907027	0.0272161	0.000870816	0.00733664	0.00110298	0.000175232	0.00103894	0.00652984	0.675681	0.00986281	0.0358158	0.225781	0.0482671	0.00207609	0.00923659	0.00215348	0.0214094	0.000213481	0.289902	0.0289097	0.0222402	0.00612245	0.00344505	0.00473216	9.5177e-05	0.0103351	0.00918857	0.0117316	0.00106918	0.0114114
83	non-infected	N/A	0	431	0	400-500	0.00298573	0.056166	0.134236	0.00107682	0.0417024	0.0117716	0.0177676	0.0041115	0.00190891	0.0126527	0.00107682	0.00217812	0.0304447	0.0075867	0.0277037	0.000783143	0.00550647	0.00807616	0.000146839	0.00075867	0.00589804	0.392379	0.0103277	0.0406255	0.228286	0.0621864	0.00239837	0.00814958	0.00215364	0.0199457	0.000244732	0.481927	0.0259416	0.0198722	0.00518832	0.00406255	0.00433176	0.000122366	0.00956903	0.00697487	0.0102053	0.00112577	0.0179878
83	non-infected	N/A	0	73	0	<200	0.00109819	0.0459122	0.0952116	0.00260654	0.0245968	0.00936768	0.0132973	0.00332103	0.00169359	0.01339	0.000912952	0.00185237	0.0202305	0.00526601	0.018828	0.000516016	0.00502785	0.000926183	0.000198468	0.000701253	0.0138531	0.312216	0.00976462	0.0229958	0.0409373	0.0351553	0.000542479	0.00554387	0.00174652	0.0162876	0.00166713	0.356329	0.0217785	0.0177033	0.00280501	0.344633	0.00359888	9.26183e-05	0.0084415	0.0080181	0.00934122	0.00138927	0.00920891
83	non-infected	N/A	0	164	0	<200	0.00125516	0.0510695	0.130223	0.00122902	0.0281105	0.015951	0.0183829	0.00439308	0.00203964	0.0158203	0.00112442	0.00125516	0.0268814	0.0102244	0.0304639	0.00117672	0.00457612	0.00115057	0.000156896	0.00112442	0.00713875	0.760891	0.0105643	0.0391454	0.203807	0.0512787	0.00156896	0.00575284	0.00251033	0.0244496	0.000758329	0.141023	0.0279274	0.0223576	0.007008	0.00468072	0.00481146	0.0016997	0.0114011	0.00917839	0.0135192	0.0015951	0.00750484
83	non-infected	N/A	0	501	0	400-500	0.00237379	0.0510952	0.160901	0.00105763	0.0480399	0.0168046	0.0160055	0.00427752	0.00131616	0.0133261	0.00133966	0.00183322	0.0360534	0.00773244	0.0269108	0.000399549	0.00745041	0.012151	0.000141017	0.00115164	0.00832002	0.535066	0.00589922	0.0478518	0.106444	0.0487449	0.00310238	0.00963618	0.00230328	0.0254066	0.000235029	0.335245	0.0295196	0.020612	0.00752092	0.0403544	0.00505312	0.000141017	0.0118454	0.00846103	0.0117044	0.0016452	0.012527
84	non-infected	N/A	0	101	0	<200	0.00123019	0.0449018	0.0961438	0.00119864	0.0356912	0.0177589	0.0199827	0.00214494	0.00179797	0.0120811	0.00154562	0.00307547	0.0291933	0.0137844	0.0219383	0.000693952	0.00602476	0.0102042	0.00077281	0.000410062	0.00438451	0.272171	0.0158032	0.0261809	0.252646	0.0407223	0.00137213	0.00577242	0.00170334	0.0174276	0.000157716	0.324643	0.020582	0.0157716	0.00334358	0.00416371	0.0037221	0.0168126	0.00886365	0.0070026	0.0099519	0.00192414	0.00952606
84	non-infected	N/A	0	409	0	400-500	0.0019776	0.0403474	0.0977838	0.000838331	0.0384343	0.0169816	0.0149395	0.00361127	0.00167666	0.0117151	0.000988801	0.00212807	0.0326519	0.007459	0.0258593	0.000666366	0.0054599	0.00623374	0.000128974	0.000558887	0.00601879	0.351626	0.00952258	0.0317276	0.363255	0.0428839	0.00253649	0.00851228	0.00184863	0.0174115	0.00015047	0.325509	0.022506	0.0153694	0.00455708	0.00384772	0.00468606	0.000171965	0.00806088	0.00733002	0.0111133	0.00079534	0.00997399
84	non-infected	N/A	0	164	0	<200	0.00157053	0.0523272	0.0852846	0.00142776	0.0376927	0.00856653	0.02332	0.00399772	0.00561584	0.00799543	0.00135637	0.00171331	0.0378831	0.012707	0.0281268	0.00164192	0.00573482	0.0123977	0.000285551	0.000999429	0.00754331	0.618694	0.00906625	0.0376927	0.1497	0.0467114	0.00164192	0.00868551	0.0023558	0.0237959	0.00107082	0.163692	0.0249619	0.0246288	0.00504474	0.00499714	0.00602037	0.00340282	0.0122073	0.00825719	0.0113982	0.00154674	0.00780506
84	non-infected	N/A	0	256	0	200-300	0.00266644	0.0475266	0.137034	0.000853261	0.0402526	0.012095	0.0202009	0.00571685	0.00166386	0.0139081	0.00108791	0.00142921	0.0339811	0.00846861	0.0284136	0.00140788	0.00362636	0.00307174	8.53261e-05	0.000554619	0.00514089	0.54389	0.00964184	0.0459907	0.235095	0.0423644	0.00202649	0.00991915	0.00258111	0.0211609	0.000533288	0.160221	0.0261098	0.0188997	0.00633546	0.00424497	0.00567418	0.000170652	0.0100045	0.00915122	0.0110284	0.00166386	0.00753002
84	non-infected	N/A	0	136	0	<200	0.00331958	0.0672215	0.109846	0.00142926	0.0332649	0.0215312	0.0230296	0.00401116	0.00248968	0.0128634	0.00147537	0.00387284	0.0274787	0.00935937	0.0314207	0.000599368	0.00716937	0.0148689	0.00053021	0.000945158	0.00668526	0.529819	0.0190184	0.0290694	0.194726	0.0551419	0.00126789	0.00659305	0.00219	0.0232371	0.000783789	0.216787	0.0194334	0.0148689	0.00516379	0.00421863	0.00458747	0.0127481	0.0100048	0.00889831	0.0110422	0.00103737	0.00852947
84	non-infected	N/A	0	178	0	<200	0.00170563	0.0580132	0.11935	0.00113708	0.0333909	0.0213203	0.0140605	0.00367366	0.00170563	0.00782839	0.00126829	0.00209923	0.0392294	0.00984015	0.0249065	0.000546675	0.00535742	0.00647263	0.000240537	0.00104962	0.00658197	0.552142	0.0105836	0.0311386	0.29293	0.0384203	0.0023179	0.00723798	0.00236164	0.0152632	0.00122455	0.295161	0.0171437	0.0120706	0.00811266	0.0042422	0.00419846	0.0061665	0.00765345	0.00815639	0.0110647	0.00170563	0.0109335
84	non-infected	N/A	0	41	0	<200	0.000475802	0.0132998	0.0212298	0.00106489	0.03206	0.0184883	0.0314709	0.00416893	0.00176726	0.0299529	0.00199384	0.00389705	0.0536297	0.0109661	0.0361383	0.000566431	0.0123935	0.00256027	0.000543774	0.00104223	0.0127334	0.84396	0.0140248	0.037611	0.285255	0.0530179	0.000589088	0.00826989	0.00104223	0.0111927	0.00258293	0.429898	0.0154749	0.0150218	0.00480334	0.0287294	0.00543774	0.000475802	0.00779409	0.00915353	0.0186696	0.000679717	0.0125748
84	non-infected	N/A	0	374	0	300-400	0.00295463	0.0472227	0.0965778	0.000796465	0.0356868	0.0134371	0.0210421	0.00393094	0.00156724	0.0131802	0.00125893	0.00228662	0.0316274	0.00955758	0.0303941	0.00064231	0.00210678	0.00074508	0.000128462	0.000873542	0.00593495	0.435255	0.00883819	0.0383588	0.276399	0.049535	0.00161862	0.00835003	0.00197832	0.0203741	0.000154154	0.318586	0.0270541	0.0198859	0.00462463	0.00334001	0.00518987	0.000179847	0.0115873	0.00855557	0.0141051	0.00115616	0.00899234
84	non-infected	N/A	0	73	0	<200	0.00145465	0.0739822	0.119543	0.00190224	0.0333824	0.0226217	0.0227523	0.0031331	0.00171575	0.0148636	0.00123086	0.00348744	0.0366461	0.012607	0.0300069	0.00093247	0.00719867	0.00167845	0.000223793	0.000727327	0.00557617	0.352959	0.0148822	0.030268	0.169766	0.0448891	0.00126816	0.00701218	0.00216333	0.0204398	0.00568807	0.442308	0.0247851	0.0173812	0.00384178	0.00365528	0.00384178	0.000205144	0.0095112	0.00863468	0.0112642	0.00145465	0.0109845
84	non-infected	N/A	0	467	0	400-500	0.00264146	0.0424573	0.123761	0.00087241	0.0426269	0.0223676	0.022513	0.00564643	0.00176905	0.0136678	0.00133285	0.00220526	0.0367866	0.00993578	0.0290803	0.000654308	0.00787592	0.0161881	0.000169635	0.000630074	0.0055495	0.448395	0.00884527	0.0375863	0.223967	0.0430389	0.00179329	0.0086514	0.00198716	0.0244275	9.69344e-05	0.24602	0.0293469	0.0213256	0.00453169	0.0028111	0.0061311	0.00026657	0.0108082	0.00962074	0.012965	0.000969344	0.0108567
84	non-infected	N/A	0	283	0	200-300	0.00150675	0.0379392	0.0918732	0.000714741	0.0342303	0.0101995	0.0153186	0.00411459	0.00139085	0.0126335	0.000772693	0.00187378	0.0248034	0.00929163	0.0254023	0.000637472	0.00475206	0.00962003	9.65866e-05	0.00050225	0.00438503	0.29428	0.00786215	0.0351382	0.337995	0.0415709	0.00227944	0.00714741	0.00187378	0.0169992	0.000444298	0.331447	0.0211525	0.0176947	0.00409527	0.00324531	0.00444298	0.000154539	0.0104314	0.00687697	0.0103348	0.000985184	0.011629
84	non-infected	N/A	0	227	0	200-300	0.00215267	0.0629716	0.134507	0.000898919	0.0394578	0.0179074	0.0191375	0.00397417	0.00234192	0.0110946	0.00118279	0.00255482	0.0334729	0.00733329	0.0312019	0.000567738	0.00416341	0.0102903	9.4623e-05	0.000922575	0.00444728	0.495919	0.0102666	0.0392686	0.214558	0.0545975	0.00208171	0.00804296	0.0022473	0.0208407	0.000307525	0.313084	0.0217633	0.0192085	0.00686017	0.00295697	0.00522792	9.4623e-05	0.0102903	0.00747522	0.01223	0.00137203	0.0111892
84	non-infected	N/A	0	430	0	400-500	0.00245668	0.0347039	0.0603051	0.000827515	0.0483579	0.0174295	0.0168089	0.00496509	0.00201707	0.0103698	0.00131885	0.00271528	0.0368244	0.00848203	0.0339281	0.000724076	0.00625808	0.00256012	0.000155159	0.000672356	0.00680114	0.285389	0.00866305	0.0337471	0.247634	0.051668	0.00222395	0.0094647	0.00222395	0.0219809	0.000258598	0.741505	0.0286527	0.0209982	0.00468063	0.00356866	0.00555987	0.000206879	0.0107836	0.00987846	0.0138867	0.000905094	0.0247479
84	non-infected	N/A	0	347	0	300-400	0.00207776	0.0454228	0.107776	0.000843448	0.0375026	0.0142769	0.0166427	0.00425838	0.0013166	0.0105945	0.000987451	0.00148118	0.0289447	0.0068093	0.0139272	0.000411438	0.00460811	0.00076116	0.000123431	0.000658301	0.00438181	0.434479	0.0074676	0.0355071	0.345176	0.0387369	0.00230405	0.00868134	0.0018309	0.0195844	0.000164575	0.17015	0.0232462	0.0167044	0.00464925	0.00265377	0.00491668	0.000164575	0.0110883	0.00763217	0.0106357	0.00160461	0.00736474
84	non-infected	N/A	0	318	0	300-400	0.00187212	0.0297438	0.0750568	0.000687718	0.0382257	0.00968537	0.0133723	0.00559726	0.00124171	0.0112136	0.000859648	0.00225419	0.0255411	0.00790876	0.0237454	0.000458479	0.00366783	0.00433645	7.64132e-05	0.000496686	0.00469941	0.25054	0.00727835	0.0350163	0.391942	0.0392382	0.00183392	0.00773683	0.00168109	0.017938	9.55165e-05	0.303265	0.0224082	0.0177088	0.00485224	0.00374425	0.00532982	0.000152826	0.00823352	0.00704911	0.0115193	0.000936061	0.0122261
84	non-infected	N/A	0	502	0	400-500	0.00195695	0.0379764	0.0996493	0.000697526	0.0359807	0.0153843	0.0201701	0.00420453	0.00151131	0.0107535	0.00120129	0.00170506	0.0322412	0.00902908	0.0255178	0.000251884	0.00416578	0.0169538	0.000116254	0.000697526	0.00561896	0.367112	0.00902908	0.0369301	0.274651	0.0369495	0.00182132	0.00914534	0.0019182	0.0188138	0.00013563	0.230028	0.0213327	0.0155006	0.00385577	0.0361938	0.00468892	0.000116254	0.0105598	0.00747903	0.0121486	0.00110442	0.00862219
23	non-infected	N/A	control	369	0	300-400	0.00231313	0.0343665	0.111526	0.000760029	0.0382328	0.0152006	0.0194964	0.00439495	0.00102439	0.0173154	0.000660895	0.00142092	0.0310951	0.0114004	0.0316569	0.00142092	0.00436191	0.0127222	0.000760029	0.000660895	0.0072368	0.580167	0.0097482	0.0481131	0.260459	0.0402485	0.00360188	0.00865772	0.00165224	0.0189346	0.000264358	0.305796	0.0227678	0.0181416	0.00892208	0.0296081	0.00489062	9.91342e-05	0.0078316	0.00703853	0.00964906	0.00102439	0.00859163
23	non-infected	N/A	control	348	0	300-400	0.00245172	0.0426976	0.0846786	0.00116928	0.0302127	0.0100521	0.0170489	0.00281005	0.00124472	0.00961829	0.000754375	0.00167849	0.0174826	0.00690253	0.018105	0.00032061	0.0044131	0.0160116	0.000113156	0.00103727	0.00852444	0.419244	0.00763805	0.0310237	0.115514	0.0292698	0.0013013	0.0055258	0.00199909	0.0182936	7.54375e-05	0.11806	0.0166528	0.0144651	0.00467713	0.0398876	0.00407363	7.54375e-05	0.00799638	0.00541264	0.00835471	0.000773235	0.00671394
23	non-infected	N/A	control	247	0	200-300	0.00154449	0.0530563	0.0778116	0.0016315	0.0391995	0.0157494	0.0158799	0.00324124	0.00156624	0.00617794	0.000609093	0.00139221	0.0211225	0.00796171	0.0238634	0.000369806	0.00515554	0.0109419	0.000152273	0.00058734	0.0110072	0.428519	0.00611268	0.0366761	0.119709	0.0316728	0.00165325	0.00600392	0.00184903	0.0224059	0.000152273	0.16191	0.0239286	0.0190777	0.00519904	0.00345878	0.00480748	0.00013052	0.00743963	0.00639548	0.0108984	0.000848379	0.00763541
23	non-infected	N/A	control	44	0	<200	0.00165852	0.0352813	0.0331102	0.00585007	0.02723	0.0122731	0.0332911	0.00449309	0.00238224	0.0292503	0.00162837	0.00223147	0.0283457	0.0160123	0.0288282	0.000512635	0.00609131	0.00298534	0.000331705	0.00162837	0.0205054	0.683493	0.0114287	0.0462276	0.111604	0.0602195	0.00036186	0.0069658	0.00111573	0.0145046	0.0135094	0.127917	0.0185755	0.0162837	0.00693565	0.0341656	0.00382968	0.000150775	0.0127254	0.00699596	0.0133587	0.00171883	0.00672456
23	non-infected	N/A	control	220	0	200-300	0.00168233	0.0242706	0.0925896	0.00106684	0.0290304	0.014546	0.0125969	0.00436995	0.00114891	0.00517008	0.000923228	0.00137458	0.0245579	0.00750892	0.0205983	0.000615486	0.00508801	0.00537524	0.000164129	0.00352878	0.0110172	0.368491	0.00670879	0.0301588	0.162734	0.033544	0.00145665	0.00451356	0.00153871	0.0166386	0.000143613	0.259078	0.0227319	0.0118584	0.00623692	0.00114891	0.00297485	0.000143613	0.00668828	0.00576505	0.00699602	0.00104633	0.00915022
23	non-infected	N/A	control	502	0	400-500	0.00239584	0.0389698	0.0618425	0.000861004	0.0366114	0.0126156	0.0210759	0.00411785	0.00269532	0.00890952	0.00108561	0.00205892	0.0212631	0.00928387	0.0239209	0.000861004	0.00591472	0.0111556	0.000112305	0.000823569	0.0109684	0.397484	0.0105192	0.0326807	0.151686	0.0423389	0.000898439	0.00550294	0.00172201	0.0197282	0.000187175	0.221952	0.0259799	0.0195036	0.0053532	0.000935874	0.00456706	0.000112305	0.0077116	0.00643881	0.00928387	0.000262045	0.00913413
23	non-infected	N/A	control	303	0	300-400	0.00133023	0.029393	0.0606533	0.000562789	0.0253767	0.0108721	0.0133023	0.00296743	0.00125349	0.00816045	0.000793021	0.0019186	0.0158604	0.00608836	0.0184186	0.000486045	0.00281395	0.0201581	7.6744e-05	0.0314906	0.00979765	0.344836	0.00718836	0.0280371	0.129876	0.0368115	0.000588371	0.0046558	0.00138139	0.0161162	0.000179069	0.160523	0.0195953	0.0155535	0.00306976	0.0101302	0.00386278	2.55813e-05	0.00793021	0.00544882	0.00695812	0.00076744	0.00588371
23	non-infected	N/A	control	517	0	400-500	0.00163265	0.0334985	0.0704665	0.00116618	0.0362682	0.0130029	0.0154519	0.00346939	0.00151603	0.00854227	0.000962099	0.00177843	0.021895	0.0106706	0.0197959	0.000670554	0.00376093	0.0106414	0.000145773	0.00113703	0.0102915	0.319971	0.00909621	0.0350437	0.272478	0.0340525	0.00119534	0.00475219	0.00148688	0.0198834	8.74636e-05	0.267959	0.0230612	0.0168222	0.00428571	0.00198251	0.00443149	5.8309e-05	0.00857143	0.00588921	0.0100292	0.000495627	0.00862974
23	non-infected	N/A	control	177	0	<200	0.00137261	0.0559467	0.126967	0.00332986	0.0261813	0.0113876	0.0142091	0.0037874	0.00183015	0.00955746	0.000889657	0.00147429	0.0213518	0.00841361	0.0211484	0.000762563	0.00388907	0.00157596	0.00020335	0.000686307	0.0128111	0.349711	0.00714268	0.0306805	0.0582852	0.0350271	0.00180473	0.00396533	0.00190641	0.0165476	0.000813401	0.189065	0.0210213	0.0142599	0.00343153	0.004067	0.00340612	0.000177931	0.007041	0.00673598	0.00821026	0.000559213	0.0058209
23	non-infected	N/A	control	16	0	<200	0.000593866	0.00485573	0.015685	0.00129253	0.0339202	0.0145672	0.0315098	0.00317893	0.00366799	0.0267589	0.001572	0.00244533	0.0410815	0.00974638	0.0278768	0.00160693	0.00625306	0.00223573	0.000489066	0.00153706	0.0144274	0.372389	0.0228813	0.0462517	0.189059	0.0524348	0.00314399	0.00408719	0.000908265	0.0115978	0.0123664	0.201251	0.0121917	0.0193181	0.0018864	0.00118773	0.00314399	0.000384266	0.00855865	0.00286453	0.0154754	0.0001048	0.00765039
23	non-infected	N/A	control	191	0	<200	0.00107702	0.0440099	0.127468	0.000992545	0.0297341	0.0121217	0.0167466	0.00314658	0.00122484	0.00416024	0.000781365	0.00107702	0.0187528	0.00872173	0.017718	0.00042236	0.00359006	0.00688446	0.00021118	0.0148882	0.0092708	0.352649	0.00603974	0.0257006	0.163327	0.0278124	0.00135155	0.00320993	0.00162608	0.0204211	0.00350559	0.100733	0.0244546	0.0161975	0.00378012	0.00272422	0.00401242	0.000147826	0.00743353	0.0061031	0.00553291	0.000654658	0.00538509
23	non-infected	N/A	control	100	0	<200	0.00112025	0.0597525	0.103008	0.0019514	0.020851	0.010552	0.011094	0.00386665	0.00130093	0.00336074	0.000704671	0.00112025	0.0173638	0.00558316	0.0141296	0.000307164	0.00345108	0.00175264	7.22739e-05	0.000795013	0.00919686	0.295871	0.00507724	0.0275364	0.106712	0.0333906	0.000903424	0.00522179	0.00191526	0.0195682	0.00292709	0.110073	0.0220978	0.0124853	0.00374018	0.00261993	0.00337881	0.000198753	0.00766104	0.00560123	0.00800434	0.000704671	0.0043545
23	non-infected	N/A	control	411	0	400-500	0.00215975	0.0373428	0.0752778	0.000731529	0.0353224	0.0125405	0.0101369	0.00428467	0.00209008	0.00971888	0.000870868	0.00236876	0.0247675	0.00707145	0.0282161	0.000940537	0.00247326	0.004215	0.000278678	0.000940537	0.0141777	0.392831	0.0110774	0.0342425	0.153865	0.0379698	0.00153273	0.00616574	0.00195074	0.0187411	0.000139339	0.184485	0.0246978	0.0202041	0.00644442	0.0143519	0.00452851	0.000139339	0.00783781	0.00647926	0.00689727	0.000801198	0.00759397
23	non-infected	N/A	control	66	0	<200	0.00118606	0.0579105	0.104399	0.00226898	0.0206013	0.0097205	0.0163469	0.00311984	0.00136654	0.00768358	0.00054146	0.00165017	0.0234117	0.00812191	0.0152382	0.000438325	0.0052599	0.00146968	0.000154703	0.000618812	0.0112675	0.372499	0.00961737	0.025165	0.0770679	0.0307859	0.00131498	0.00471844	0.00193379	0.0179971	0.00131498	0.171695	0.0201887	0.010133	0.00337768	0.00242368	0.0023979	0.000154703	0.00881807	0.00652331	0.00812191	0.000721947	0.00562087
23	non-infected	N/A	control	282	0	200-300	0.00101497	0.0313775	0.0767271	0.00064785	0.0186581	0.0106031	0.00896193	0.00321766	0.00110135	0.00613298	0.000712635	0.00170601	0.0172328	0.00574427	0.0192627	0.00073423	0.00256981	0.030341	8.638e-05	0.00298011	0.0112294	0.382944	0.0060682	0.0317015	0.117866	0.0258276	0.00118773	0.00339042	0.00157644	0.012849	0.00012957	0.175459	0.0160451	0.0128706	0.00295852	0.0317663	0.00272097	0.00012957	0.00509642	0.00351999	0.0069104	0.00161963	0.00591703
23	non-infected	N/A	control	467	0	400-500	0.00221157	0.0336528	0.0906745	0.000921489	0.0324733	0.0155547	0.0151861	0.0034648	0.00265389	0.0103575	0.00088463	0.00199042	0.0256911	0.00995208	0.0248065	0.000921489	0.00390711	0.0115739	0.000221157	0.00243273	0.0159971	0.391891	0.0103575	0.0396978	0.131404	0.0425728	0.00106893	0.0053815	0.0015481	0.018098	0.000221157	0.147991	0.0238481	0.0166974	0.00342794	0.0136749	0.00493918	0.000184298	0.00943605	0.00652414	0.00729819	0.00081091	0.00718762
23	non-infected	N/A	control	128	0	<200	0.00103946	0.0664145	0.149107	0.0037155	0.0167419	0.00829352	0.0144197	0.00329529	0.00150389	0.00367127	0.000685598	0.00126062	0.0038482	0.00782909	0.0137562	0.000995223	0.00210103	0.00252123	0.00011058	0.000973107	0.0104167	0.273266	0.00621461	0.0176265	0.198514	0.025146	0.000796178	0.00298567	0.00157024	0.0173832	0.00628096	0.255418	0.0220497	0.00911182	0.00685598	0.00236642	0.00199045	0.000796178	0.00468861	0.00904547	0.00579441	0.000508669	0.00541844
23	non-infected	N/A	control	439	0	400-500	0.00172464	0.0328333	0.0806677	0.000911132	0.0332238	0.0047509	0.0120725	0.00491361	0.00149686	0.0101852	0.000683349	0.00195243	0.0214767	0.00745176	0.0226807	0.000878592	0.00165956	0.0106733	0.000130162	0.000813511	0.0125606	0.344896	0.00758192	0.0307832	0.184699	0.0336143	0.00130162	0.00419772	0.00143178	0.0175718	0.000130162	0.163971	0.0236894	0.0175718	0.00566204	0.00357945	0.00423026	0.000130162	0.00767954	0.00667079	0.00946927	0.00107383	0.00634538
24	non-infected	N/A	control	369	0	300-400	0.00292077	0.0365705	0.0981806	0.000638919	0.0350189	0.021206	0.0184678	0.00365097	0.000943167	0.0204454	0.000791043	0.000943167	0.0378484	0.00867105	0.0355665	0.00118656	0.00815383	0.0199282	0.000486796	0.00121699	0.00724109	0.59386	0.00876232	0.0480711	0.270202	0.0333759	0.0061458	0.00864062	0.00173421	0.0146343	0.000243398	0.0945905	0.018407	0.0144822	0.00611537	0.0249179	0.00453328	6.08495e-05	0.00894487	0.00714981	0.00958379	0.00121699	0.00663259
24	non-infected	N/A	control	303	0	300-400	0.0020571	0.0313968	0.0480198	0.000706479	0.0225034	0.0108465	0.0146075	0.00334539	0.00180775	0.00664921	0.000831152	0.00122595	0.0185347	0.00760504	0.0210697	0.000727258	0.00536093	0.0201554	0.000103894	0.0374434	0.0102647	0.281345	0.0058804	0.0243527	0.0670324	0.0339525	0.000893488	0.00565183	0.00153763	0.0110751	0.000311682	0.181378	0.0150438	0.0122387	0.002348	0.0157919	0.00361551	8.31152e-05	0.00666999	0.00432199	0.00885176	0.000706479	0.00592195
24	non-infected	N/A	control	467	0	400-500	0.0030018	0.0282455	0.0812773	0.00080048	0.0330198	0.0155808	0.016124	0.00488865	0.0022585	0.0118928	0.0010006	0.00117213	0.0289888	0.0104634	0.0255296	0.000943423	0.00797621	0.0138369	0.00020012	0.00231568	0.0127791	0.380628	0.00731868	0.0386804	0.117042	0.0374225	0.00202979	0.00829069	0.00160096	0.0152663	0.000257297	0.133594	0.0201264	0.0175534	0.00463135	0.0148661	0.00465994	0.000171531	0.00977729	0.00580348	0.0126647	0.00111495	0.00746162
24	non-infected	N/A	control	282	0	200-300	0.00108024	0.0512606	0.0889265	0.0014675	0.0166928	0.00947761	0.00953876	0.00238469	0.00105986	0.00609421	0.000672605	0.000978334	0.0265985	0.00692987	0.0183438	0.000591077	0.00403563	0.0126572	0.000122292	0.00348531	0.0102929	0.325867	0.00442288	0.0263946	0.0880297	0.018038	0.00150826	0.00529931	0.00218087	0.00996678	0.000183438	0.0975684	0.0120661	0.0101298	0.00399486	0.0752298	0.00246622	0.000142674	0.00660375	0.00413754	0.00692987	0.00267004	0.00487129
24	non-infected	N/A	control	517	0	400-500	0.00535888	0.0511205	0.101234	0.0020786	0.0423514	0.0164339	0.0199415	0.00422215	0.00136408	0.0108477	0.00123417	0.00149399	0.0341345	0.0129588	0.0307892	0.000714518	0.008152	0.0117571	0.00016239	0.00107178	0.0112049	0.395063	0.00912634	0.0419617	0.0741475	0.0423514	0.00240338	0.00987334	0.00155895	0.0181228	0.000292303	0.245502	0.0231893	0.0171484	0.00464437	0.00139656	0.00545632	0.000129912	0.0111075	0.00584605	0.0129588	0.00126665	0.00941864
24	non-infected	N/A	control	502	0	400-500	0.00482098	0.0438066	0.0963553	0.00154271	0.0400141	0.0162306	0.0175484	0.00478884	0.00167127	0.00989908	0.000996336	0.00122132	0.033329	0.00809925	0.029408	0.000546378	0.00401748	0.0108311	9.64196e-05	0.00122132	0.010349	0.35987	0.00601016	0.0379893	0.0743717	0.0413319	0.00221765	0.00736003	0.00176769	0.0166485	0.000224979	0.175323	0.0214373	0.018159	0.0042746	0.00167127	0.00536736	3.21399e-05	0.0106383	0.00543164	0.00758501	0.00115704	0.00758501
24	non-infected	N/A	control	439	0	400-500	0.003449	0.037879	0.075728	0.00281918	0.0316408	0.0140659	0.0124764	0.00356897	0.00245929	0.0116666	0.00092973	0.00155955	0.03443	0.0112167	0.0272621	0.000569835	0.00749783	0.0119065	0.000179948	0.000839756	0.013946	0.400774	0.00842756	0.0363495	0.111448	0.0387188	0.0023993	0.00704796	0.00191944	0.0146058	0.00023993	0.220406	0.0204241	0.0146957	0.00317908	0.00623819	0.0044987	0.000209939	0.0096572	0.00704796	0.00977716	0.0010197	0.00899739
24	non-infected	N/A	control	44	0	<200	0.00104521	0.0298632	0.025772	0.00471839	0.0222182	0.0132891	0.0202473	0.00444962	0.00173207	0.0247865	0.00173207	0.00220988	0.0402855	0.0119154	0.0290271	0.00119453	0.0075554	0.00307591	0.000179179	0.00119453	0.0197993	0.74446	0.0112286	0.0321328	0.174043	0.0435107	0.00119453	0.0075554	0.00131398	0.0111688	0.016365	0.171714	0.0157678	0.0163352	0.00513647	0.0396584	0.0040614	0.000328495	0.00922774	0.00719704	0.0178283	0.00137371	0.00872006
24	non-infected	N/A	control	177	0	<200	0.0010158	0.0496848	0.0943802	0.00283828	0.027367	0.0109348	0.0131158	0.00445161	0.00146395	0.00976965	0.00104568	0.00161334	0.020824	0.00887335	0.0247976	0.000806668	0.00343581	0.000776792	0.000149383	0.000985928	0.0120702	0.511039	0.00839533	0.0345374	0.085955	0.0506707	0.00137432	0.00457112	0.0019121	0.0171193	0.000776792	0.172149	0.0224075	0.01694	0.00478026	0.00594545	0.00364495	0.000239013	0.00782767	0.0061247	0.0106062	0.000597532	0.00540767
24	non-infected	N/A	control	16	0	<200	0.00143391	0.0396023	0.0748462	0.00128297	0.012358	0.00837704	0.00637712	0.00294329	0.0013207	0.00943361	0.000698087	0.000943361	0.016339	0.00560356	0.0179616	0.000698087	0.00150938	0.0140183	0.00013207	0.00173578	0.0103958	0.318158	0.00686767	0.0287536	0.0890721	0.0205464	0.00147164	0.00388665	0.00183012	0.009094	0.00013207	0.0744123	0.0126788	0.0103015	0.00366024	0.128429	0.00194332	0.00013207	0.00703747	0.00275461	0.00494321	0.00318856	0.00271688
24	non-infected	N/A	control	191	0	<200	0.00116711	0.0466846	0.132427	0.0019271	0.0234509	0.0102055	0.0135982	0.00404419	0.00157425	0.0045056	0.0010314	0.000922835	0.024428	0.0069484	0.021958	0.00113997	0.00352849	0.00529273	0.000135711	0.0017371	0.00409847	0.494884	0.00260565	0.0313492	0.0650056	0.0342263	0.0010314	0.00515702	0.0022528	0.0173981	0.00048856	0.109193	0.021768	0.0137882	0.0071384	0.0074641	0.00344706	0.000217138	0.00833265	0.00719268	0.00626985	0.00108569	0.00477703
24	non-infected	N/A	control	348	0	300-400	0.00217657	0.0379555	0.0644167	0.0018831	0.0248472	0.0118122	0.0083639	0.0045977	0.00124725	0.010516	0.00070922	0.00110051	0.0244559	0.00816826	0.0208364	0.000904867	0.00357056	0.0158719	0.000122279	0.00325263	0.00528247	0.421937	0.00719002	0.0332355	0.105992	0.0323062	0.000978234	0.00662754	0.0018831	0.0155295	0.000220103	0.116923	0.0199071	0.0139398	0.00618733	0.0186843	0.00391294	0.000195647	0.0105894	0.00540474	0.00811934	0.000953778	0.00525801
24	non-infected	N/A	control	128	0	<200	0.00119558	0.0580353	0.101649	0.00211717	0.0236375	0.00891701	0.0130517	0.00552954	0.00141975	0.00460795	0.000622696	0.00109595	0.00749726	0.00590316	0.0189798	0.000747235	0.00408489	0.00293913	0.000149447	0.00109595	0.00405998	0.353094	0.00807014	0.0223174	0.144266	0.0291173	0.00104613	0.0031633	0.00117067	0.0136246	0.0554199	0.295033	0.0180084	0.00896682	0.00767162	0.00199263	0.00164392	0.000373618	0.00480721	0.00719837	0.00473249	0.00122048	0.00854339
24	non-infected	N/A	control	411	0	400-500	0.00328904	0.0382678	0.092537	0.000835313	0.0345611	0.0104153	0.0133128	0.00574278	0.00177504	0.0121903	0.00096583	0.00185335	0.02874	0.00955389	0.0259469	0.00044376	0.00472474	0.0132345	0.000182725	0.000939727	0.00438539	0.389517	0.00832702	0.0385549	0.0649717	0.0394163	0.00159232	0.00751782	0.00159232	0.0140698	0.000182725	0.200057	0.0196821	0.0161059	0.00315853	0.0129212	0.00394163	0.000208828	0.00790937	0.00613433	0.00877078	0.00120076	0.00676081
24	non-infected	N/A	control	220	0	200-300	0.00127434	0.0369912	0.12223	0.00138053	0.0320708	0.0181239	0.0153628	0.00527434	0.0020177	0.00824779	0.000955752	0.00116814	0.0333097	0.011469	0.0192566	0.000849558	0.00378761	0.0127788	0.000212389	0.00148673	0.00449558	0.410372	0.0099469	0.0338053	0.14085	0.0421593	0.00134513	0.00502655	0.00159292	0.0155752	0.000247788	0.118513	0.0170619	0.0130265	0.00506195	0.00623009	0.00410619	0.000176991	0.00736283	0.00626549	0.0114336	0.000955752	0.00555752
24	non-infected	N/A	control	100	0	<200	0.00155566	0.0542732	0.109694	0.00118619	0.0231599	0.0140593	0.0133398	0.00328634	0.00175012	0.00466699	0.00073894	0.00101118	0.020632	0.00729217	0.0232572	0.000330579	0.00239183	0.00291687	9.7229e-05	0.000680603	0.00443364	0.339543	0.00585318	0.0254934	0.0846087	0.0274964	0.000836169	0.00550316	0.00188624	0.0151872	0.00149733	0.15053	0.0190569	0.0133398	0.00511424	0.0184346	0.0034808	7.77832e-05	0.00651434	0.00532815	0.00600875	0.00108896	0.00482256
24	non-infected	N/A	control	66	0	<200	0.00131351	0.0386548	0.0717428	0.00175135	0.0162834	0.010654	0.0163251	0.00310656	0.00108417	0.00761003	0.000792277	0.00118842	0.0227259	0.00769343	0.0158664	0.000833976	0.00339845	0.00281467	0.000104247	0.000562934	0.00487876	0.359194	0.00685945	0.0193065	0.0705127	0.0356942	0.00106332	0.0035027	0.00198069	0.0133853	0.00116757	0.178909	0.0188479	0.00706795	0.0054	0.00260618	0.00212664	4.16988e-05	0.00931968	0.00423243	0.00656756	0.00116757	0.00439922
24	non-infected	N/A	control	247	0	200-300	0.00235752	0.0551456	0.120815	0.00112751	0.0444171	0.017186	0.0183135	0.00611589	0.00150335	0.00768758	0.00102501	0.00126418	0.0375837	0.00515922	0.0280511	0.00105918	0.00256253	0.0170835	0.00034167	0.000785841	0.00560339	0.498838	0.0105234	0.0377204	0.0895176	0.0318437	0.00153752	0.00410004	0.00201585	0.0209444	0.00034167	0.148763	0.0201244	0.0177327	0.00751674	0.00324587	0.00481755	0.000170835	0.00758508	0.00734591	0.0140768	0.00184502	0.00645756
25	non-infected	N/A	control	369	0	300-400	0.0040573	0.0608242	0.143099	0.00102314	0.0345047	0.0183108	0.0161586	0.00296359	0.000635055	0.0198984	0.000882021	0.00119955	0.0372918	0.0066328	0.0337638	0.00119955	0.00779706	0.0209215	0.000317528	0.00123483	0.00807931	0.755892	0.00723257	0.0462885	0.159999	0.0422312	0.00232854	0.00970223	0.0023991	0.0260725	0.000317528	0.0959639	0.0278366	0.0207804	0.00945526	0.00691504	0.00529213	0.000176404	0.0124894	0.00857324	0.011678	0.00134067	0.00769122
25	non-infected	N/A	control	467	0	400-500	0.00238871	0.0305474	0.0820313	0.00067446	0.0252642	0.00820594	0.0184071	0.00531138	0.00132082	0.0108476	0.000955486	0.00137702	0.0257981	0.00941434	0.0271751	0.000421538	0.00286646	0.0115782	0.00011241	0.00157374	0.0102293	0.4332	0.00764388	0.0392592	0.158273	0.0432498	0.00140513	0.00480553	0.00165805	0.0169739	0.000196718	0.10901	0.0236061	0.0161589	0.00460881	0.01481	0.00460881	0.000140513	0.0078125	0.0055643	0.00997639	0.000843076	0.00635117
25	non-infected	N/A	control	502	0	400-500	0.00205177	0.0393491	0.0966019	0.00146154	0.0373816	0.0116361	0.01425	0.00463757	0.0017426	0.0150651	0.00109615	0.00160207	0.0293994	0.00952809	0.0263639	0.0008713	0.00320414	0.0140813	0.000140532	0.000815088	0.0104275	0.451699	0.00789792	0.038281	0.0950842	0.0413165	0.00140532	0.00657691	0.00213609	0.0224009	0.000196745	0.185362	0.0305236	0.0204053	0.00356952	0.00140532	0.00536834	0.000252958	0.0112988	0.00660502	0.0121701	0.000758875	0.00795413
25	non-infected	N/A	control	439	0	400-500	0.00373628	0.0401219	0.134362	0.000833477	0.032132	0.0110651	0.0131632	0.00405242	0.00166695	0.0126171	0.00112088	0.00152325	0.0296315	0.0105191	0.0253205	0.00048859	0.00238547	0.0131919	0.000143703	0.000804736	0.0106628	0.437029	0.00744381	0.0316146	0.155573	0.0391734	0.00097718	0.00597804	0.00209806	0.0184802	0.000201184	0.187906	0.0237685	0.0168132	0.00428235	0.00853595	0.00448353	0.000143703	0.00859344	0.00603552	0.00934069	0.00114962	0.00767374
25	non-infected	N/A	control	348	0	300-400	0.00105445	0.0388229	0.0858896	0.000718942	0.0203461	0.0107362	0.016296	0.00357074	0.00153374	0.0138516	0.000934624	0.00115031	0.0198428	0.00877109	0.0197469	0.000431365	0.00440951	0.0117667	7.18942e-05	0.0390385	0.0120543	0.41574	0.00428969	0.0390865	0.117787	0.0338622	0.0012222	0.00505656	0.00174942	0.0125336	0.000167753	0.120662	0.0168951	0.0131327	0.00258819	0.0519795	0.00364264	0.000119824	0.00759682	0.00405004	0.00702166	0.0012222	0.00606308
25	non-infected	N/A	control	43	0	<200	0.00113636	0.014082	0.0145499	0.0041221	0.0233512	0.00975936	0.0164216	0.00452317	0.00135918	0.0173351	0.00171569	0.00173797	0.0209002	0.00819964	0.0276292	0.000913547	0.00708556	0.00144831	0.000155971	0.083623	0.0144162	0.781016	0.011074	0.0429144	0.0973039	0.0530971	0.000713012	0.00741979	0.00124777	0.0122103	0.0176025	0.151003	0.0182932	0.014795	0.00427807	0.00113636	0.00385472	0.000200535	0.00762032	0.00583779	0.0121881	0.0010918	0.00692959
25	non-infected	N/A	control	411	0	400-500	0.0031723	0.0416629	0.102994	0.00123871	0.0390646	0.0157104	0.0148041	0.00450165	0.00175232	0.016073	0.00117828	0.0022055	0.0329617	0.0110577	0.0256201	0.000513611	0.00344421	0.0195474	0.000241699	0.00105743	0.0156802	0.50787	0.00812713	0.0428412	0.0909695	0.0468594	0.00184296	0.0070697	0.00187317	0.0209372	0.000302124	0.2262	0.0259827	0.0177347	0.00619354	0.011239	0.0046225	9.06372e-05	0.00839905	0.00625397	0.0105743	0.00105743	0.0106045
25	non-infected	N/A	control	282	0	200-300	0.00129602	0.0721315	0.12294	0.00212628	0.0230043	0.0110364	0.0124337	0.00344255	0.00145802	0.00601434	0.000627759	0.00162002	0.0196225	0.00396906	0.0186505	0.000911263	0.00192378	0.00103276	0.000101251	0.000384756	0.00483982	0.393483	0.0070471	0.0268316	0.0815074	0.0337167	0.00135677	0.00372605	0.00220728	0.0175368	0.00230853	0.198473	0.0234903	0.0109757	0.00439431	0.00127577	0.00315905	0.000141752	0.00652059	0.00619659	0.0066826	0.00153902	0.00504232
25	non-infected	N/A	control	303	0	300-400	0.00105737	0.0324568	0.0652354	0.000551673	0.0232163	0.00891872	0.015286	0.00390769	0.00128724	0.00848198	0.000781537	0.00133321	0.0183661	0.00636723	0.02032	0.000643619	0.00213773	0.0114702	0.000114932	0.0317672	0.010137	0.387688	0.00645918	0.0332843	0.0436512	0.0400883	0.000528687	0.00567764	0.00160905	0.0170559	0.000229864	0.14617	0.0214003	0.0149412	0.00602243	0.016872	0.00349393	9.19456e-05	0.00809121	0.00478117	0.00839003	0.00082751	0.00457429
25	non-infected	N/A	control	220	0	200-300	0.00122733	0.037979	0.0952884	0.00105687	0.0346038	0.0181713	0.0176258	0.00671621	0.00207964	0.00657984	0.00153416	0.00143188	0.0284672	0.0112846	0.0271717	0.000579572	0.0022501	0.00535252	0.000204555	0.00150007	0.00579572	0.61346	0.00606846	0.0470135	0.0319105	0.0535933	0.000545479	0.00620483	0.00218192	0.0263535	0.00027274	0.162485	0.0328992	0.0237284	0.00548889	0.00194327	0.00521615	0.00027274	0.011046	0.0106709	0.0128529	0.000954589	0.00600027
25	non-infected	N/A	control	517	0	400-500	0.00315944	0.0493125	0.12342	0.0012385	0.031013	0.0116773	0.0149125	0.00376605	0.00179456	0.0116773	0.000884643	0.00139015	0.0264382	0.00925083	0.0200182	0.000429684	0.0025781	0.0110454	0.000176929	0.000859367	0.00310889	0.358735	0.00710242	0.0317966	0.234456	0.0316955	0.0025781	0.00634415	0.00214842	0.0172379	0.000303306	0.206931	0.0231524	0.014862	0.0036144	0.00171873	0.00442321	0.000126378	0.00864422	0.00593974	0.00947831	0.00136488	0.00740572
25	non-infected	N/A	control	127	0	<200	0.00116428	0.0642969	0.131065	0.0027325	0.0171078	0.0108825	0.0129734	0.00354037	0.00106924	0.00363541	0.00106924	0.00142565	0.00406311	0.00539372	0.0154921	0.000974196	0.00427696	0.00213848	4.75217e-05	0.000879152	0.00413439	0.340137	0.0066768	0.0202443	0.0804781	0.0313168	0.0012118	0.00434824	0.00211472	0.0205056	0.0042532	0.316756	0.0264934	0.00719954	0.0109062	0.00662928	0.00180583	7.12826e-05	0.00575013	0.0114527	0.00539372	0.000974196	0.00651048
25	non-infected	N/A	control	247	0	200-300	0.00170011	0.0545987	0.128372	0.00181159	0.0351171	0.0200111	0.0136845	0.00334448	0.00144928	0.00880713	0.00128205	0.00108696	0.0315775	0.00897436	0.0232999	0.000557414	0.00379041	0.0151059	0.000139353	0.00130992	0.0048495	0.514967	0.00730212	0.0343367	0.174638	0.0307692	0.00125418	0.00440357	0.00217391	0.0200111	0.000306577	0.227815	0.0256132	0.0159142	0.00699554	0.0011427	0.00376254	0.000139353	0.00749721	0.00549052	0.00813824	0.00122631	0.0090301
25	non-infected	N/A	control	65	0	<200	0.00177997	0.0373794	0.0529059	0.00261634	0.0171992	0.0116878	0.0146043	0.00345271	0.00158696	0.013575	0.000900708	0.00195153	0.0146472	0.00834227	0.0226678	0.000536136	0.00441776	0.00223032	0.000193009	0.000729144	0.00480377	0.401415	0.00817071	0.027879	0.0486168	0.0454643	0.000664808	0.00431053	0.00169419	0.0186361	0.00859961	0.181235	0.026335	0.00917864	0.0051469	0.00450354	0.00220888	0.000214454	0.011216	0.00808492	0.00904997	0.00171563	0.0042033
25	non-infected	N/A	control	191	0	<200	0.00175987	0.0386781	0.11709	0.00430192	0.021666	0.0115761	0.0150176	0.00320688	0.00258115	0.00484943	0.000743058	0.00144701	0.0191631	0.00981619	0.0236214	0.000860383	0.00207274	0.00805632	0.000195542	0.00129057	0.00645287	0.372155	0.00825186	0.0244818	0.155065	0.0397732	0.000977708	0.00457567	0.00160344	0.0163473	0.00132968	0.123113	0.020219	0.0164255	0.00500587	0.0333594	0.00340242	0.000391083	0.00848651	0.00481032	0.00899492	0.00117325	0.00387172
25	non-infected	N/A	control	176	0	<200	0.000699953	0.030658	0.0723285	0.000933271	0.0235651	0.0070462	0.0173122	0.00471302	0.00335978	0.00858609	0.000886608	0.00237984	0.00942604	0.00676622	0.0222119	0.00079328	0.00191321	0.00359309	0.000326645	0.000326645	0.00391974	0.395614	0.0111526	0.0254783	0.213719	0.045637	0.00139991	0.00587961	0.00116659	0.0181521	0.000466636	0.272562	0.0204386	0.0185721	0.00797947	0.00825945	0.00429305	0.000233318	0.0117592	0.00900607	0.0114792	0.00149323	0.0065329
25	non-infected	N/A	control	15	0	<200	0.000876607	0.0049257	0.0124812	0.00104358	0.0442895	0.015111	0.0271331	0.00621974	0.0018367	0.038362	0.0021289	0.00363166	0.0302638	0.00905827	0.0331858	0.00116881	0.00313074	0.00187844	0.000459175	0.00100184	0.00868258	0.945108	0.0117298	0.0464602	0.186467	0.0740107	0.000250459	0.00525964	0.00108532	0.0145266	0.0758056	0.299716	0.0173652	0.0244198	0.00484221	0.00304725	0.00634497	0.000542662	0.00893304	0.00605276	0.0180331	0.000667891	0.00751378
25	non-infected	N/A	control	99	0	<200	0.000998682	0.00467383	0.0101866	0.00115847	0.0420245	0.00922782	0.0297607	0.00595214	0.00223705	0.0369512	0.00195742	0.00331562	0.0314385	0.0146207	0.0332361	0.00131826	0.0029561	0.00159789	0.000479367	0.00175768	0.00998682	0.902409	0.0127432	0.0491351	0.175568	0.0686294	0.000399473	0.0058323	0.000838893	0.0143011	0.0744218	0.283386	0.0164982	0.0229297	0.00587225	0.0028762	0.0059122	0.000559262	0.0095474	0.00627172	0.0168178	0.000679104	0.00747014
86	infected	0.5	1	43	L	<200	0.000634187	0.0106453	0.00971665	0.00172137	0.0332722	0.0104414	0.0291953	0.00523204	0.00235555	0.0469299	0.00176666	0.00563974	0.0302824	0.0158547	0.0253448	0.000905982	0.0125478	0.00185726	0.000407692	0.000905982	0.0144504	1.0412	0.0188444	0.0446423	0.316324	0.0716632	0.00049829	0.00905982	0.00113248	0.0119816	0.0026953	0.695862	0.0184141	0.0197731	0.00523204	0.017576	0.00677221	0.000181196	0.00953546	0.00964871	0.0204299	0.000656837	0.0162397
86	infected	0.5	2	75	L	<200	0.00149695	0.0584578	0.0833109	0.00178482	0.0236441	0.015622	0.0242774	0.0032242	0.00216866	0.0270602	0.000959582	0.00205351	0.0203048	0.010018	0.0163513	0.000671708	0.00662112	0.00153533	0.0002303	0.000882816	0.0185775	0.495951	0.0118029	0.0287107	0.266303	0.0422408	0.00128584	0.00719687	0.00176563	0.019326	0.00143937	0.239435	0.0255057	0.0181937	0.00406863	0.0334127	0.00399186	0.000153533	0.00953825	0.00807968	0.0128392	0.00236057	0.00650597
86	infected	0.5	3	102	L	<200	0.00164586	0.0568861	0.0971434	0.00191071	0.0348468	0.0201476	0.0173288	0.00414302	0.0014756	0.0177072	0.000964813	0.00192963	0.027885	0.0115399	0.0276958	0.000586455	0.00656451	0.00128642	0.000264851	0.000491865	0.00611048	0.468994	0.00887249	0.0342792	0.242717	0.052081	0.00111616	0.0086644	0.00189179	0.0190692	0.000586455	0.344741	0.0235339	0.01451	0.00401059	0.00317821	0.00446462	0.00279985	0.00944003	0.00747257	0.0122399	0.00138101	0.0128642
86	infected	0.5	4	137	L	<200	0.00105545	0.0542828	0.155515	0.00167416	0.0210544	0.0153222	0.0187433	0.00305716	0.00161957	0.0137754	0.000800684	0.00203811	0.0243299	0.00791586	0.0167962	0.000709697	0.00282059	0.00666024	0.000527724	0.000473132	0.00558659	0.477062	0.00764289	0.0221644	0.299529	0.0409987	0.00151038	0.0062417	0.00189253	0.0176514	0.0014012	0.174586	0.0190163	0.0118101	0.00454934	0.0075883	0.00305716	0.00820701	0.00638728	0.00571397	0.00891671	0.00163776	0.00476771
86	infected	0.5	5	165	L	<200	0.00313214	0.0721402	0.201871	0.00113161	0.0366157	0.0200861	0.014913	0.00424354	0.00157617	0.0129529	0.00090933	0.00224301	0.0301695	0.00947724	0.0270778	0.00030311	0.00583992	0.0085477	0.000282903	0.000929537	0.00897205	0.537656	0.0104068	0.0328167	0.0985915	0.056338	0.00329379	0.00881039	0.00236426	0.027583	0.000282903	0.347344	0.0312607	0.0193182	0.00705236	0.0027482	0.00575909	0.00218239	0.00866894	0.0108513	0.0120638	0.00149534	0.010427
86	infected	0.5	6	186	L	<200	0.00227445	0.0570209	0.182096	0.00153625	0.0326005	0.0164199	0.0170384	0.00490802	0.00137664	0.00945693	0.000778101	0.00165596	0.028291	0.0109134	0.023762	0.00115718	0.00438929	0.00109732	0.000119708	0.00105742	0.00740194	0.523004	0.00889829	0.0409202	0.168269	0.0510155	0.0015562	0.00879853	0.00193528	0.0206696	0.00269343	0.295878	0.0215474	0.0158214	0.00562627	0.0308846	0.00345158	5.9854e-05	0.00853916	0.00692311	0.01231	0.00237421	0.0123299
86	infected	0.5	7	228	L	200-300	0.00353136	0.0428931	0.117547	0.000882841	0.0340432	0.0169247	0.0209298	0.00514631	0.00198101	0.0176137	0.000861308	0.00200254	0.0277987	0.0124674	0.0267221	0.000602916	0.00512478	0.0079025	0.000172262	0.0011197	0.00495252	0.690554	0.00938826	0.0413858	0.249908	0.0621003	0.00174415	0.00779484	0.00185181	0.021102	0.000473719	0.229582	0.0250425	0.0174846	0.0077733	0.00361749	0.00503865	0.00023686	0.00986198	0.00846235	0.0111324	0.00116277	0.00865614
86	infected	0.5	8	256	L	200-300	0.0036219	0.0310476	0.1075	0.000877471	0.0265668	0.0143383	0.017176	0.00313649	0.00113885	0.0142449	0.000616097	0.00154958	0.0290686	0.00963352	0.0291619	0.000728115	0.00720647	0.00175494	0.000112018	0.000298714	0.00481676	0.542688	0.00746784	0.0373205	0.358942	0.0491011	0.00334186	0.00726248	0.00156825	0.0141329	0.00377126	0.254597	0.0180908	0.0131061	0.0048541	0.00255774	0.00371525	0.000149357	0.00793458	0.00621698	0.00965219	0.00145623	0.0135355
86	infected	0.5	9	284	L	200-300	0.00430007	0.0347745	0.0837813	0.000841318	0.0390044	0.0190231	0.0206123	0.00392615	0.00182286	0.0198177	0.000981538	0.00259406	0.0312456	0.00920776	0.0335125	0.0014022	0.00656695	0.00198645	0.00014022	0.000747838	0.00588923	0.56151	0.0112643	0.0429773	0.217785	0.0661136	0.00189297	0.0108437	0.00215004	0.0213134	0.00021033	0.427693	0.0296798	0.0204721	0.00537509	0.0031082	0.00511802	0.00011685	0.0112643	0.0083197	0.0153307	0.0011685	0.0153073
86	infected	0.5	10	319	L	300-400	0.00339021	0.0320021	0.121675	0.000726473	0.0426384	0.0145854	0.0207883	0.00435884	0.00137844	0.0146412	0.000596081	0.00132255	0.0257991	0.0125177	0.0224462	0.000745101	0.00676179	0.00363237	0.000130393	0.000614708	0.00463825	0.409526	0.00793533	0.0337531	0.274085	0.0480963	0.00216079	0.00931376	0.00171373	0.0202481	0.000130393	0.233347	0.0259295	0.0205462	0.00394904	0.00435884	0.00527159	0.000111765	0.0109902	0.00750689	0.012052	0.00145295	0.0105432
86	infected	0.5	11	347	L	300-400	0.00482072	0.0451311	0.122699	0.000987099	0.0383132	0.016115	0.0209127	0.00550939	0.00179055	0.0166659	0.00103301	0.0017676	0.0307837	0.00688674	0.0289702	0.000550939	0.00516505	0.00128552	0.000137735	0.00114779	0.0059685	0.542996	0.00886093	0.0434783	0.24161	0.0536706	0.00367293	0.00968734	0.0019742	0.0209357	0.000229558	0.242092	0.0243331	0.0208439	0.0055553	0.00479776	0.00530279	0.000183646	0.00980212	0.00716221	0.0140949	0.00112483	0.00975621
86	infected	0.5	12	375	L	300-400	0.00533385	0.0360524	0.103689	0.000921556	0.0545114	0.0183473	0.0220336	0.00594823	0.00217822	0.02262	0.00106119	0.00198274	0.0349074	0.0145494	0.0289871	0.000977408	0.00720489	0.00217822	0.000223408	0.00100533	0.00826608	0.541791	0.0115613	0.0612695	0.0944455	0.0784998	0.00455193	0.011673	0.00228993	0.0248541	0.000223408	0.342009	0.0337345	0.027898	0.00555726	0.00801474	0.00751208	0.000167556	0.0127622	0.0106119	0.0156106	0.000865704	0.0153313
86	infected	0.5	13	410	L	400-500	0.00507658	0.0460621	0.0876212	0.00103252	0.0496472	0.0206505	0.0231744	0.00493317	0.00180692	0.0197327	0.00108989	0.00223714	0.0337005	0.0105547	0.028968	0.00134802	0.0061091	0.00177824	0.000172087	0.00103252	0.00803075	0.679372	0.00998107	0.0487007	0.184592	0.0713589	0.00177824	0.00992371	0.00212241	0.0235473	0.000200769	0.293925	0.0301153	0.0232892	0.00593702	0.00392933	0.0064246	0.000143406	0.0106981	0.00935008	0.0171514	0.00100384	0.0105547
86	infected	0.5	14	440	L	400-500	0.00569356	0.0468455	0.123698	0.00112113	0.0456144	0.0183557	0.0214333	0.00540778	0.00171466	0.0175203	0.000945263	0.00160475	0.0293911	0.00929875	0.0245329	0.000945263	0.00608925	0.00127501	0.00015388	0.000857331	0.00611123	0.448868	0.00940866	0.0439437	0.183623	0.0507144	0.00252803	0.0100462	0.00219829	0.0246867	0.000219829	0.288921	0.0306881	0.0221367	0.00466036	0.00323148	0.00558364	0.000175863	0.010266	0.00870521	0.0147505	0.00103319	0.00925478
86	infected	0.5	15	466	L	400-500	0.00799239	0.0297081	0.101871	0.000796669	0.0465152	0.0177066	0.0183491	0.00349507	0.00161904	0.0161904	0.00100226	0.00195313	0.0379574	0.00858347	0.0280376	0.000668174	0.00930304	0.0102796	0.000179893	0.000668174	0.00714433	0.39597	0.00973993	0.0390625	0.294305	0.0542249	0.00182463	0.00824938	0.00179893	0.0188888	0.000128495	0.360917	0.0226665	0.015882	0.00457442	0.0026984	0.00444593	0.000231291	0.00714433	0.00745271	0.0132864	0.00131065	0.0134149
86	infected	0.5	16	501	L	400-500	0.00403937	0.0324477	0.0990499	0.00104303	0.0354061	0.0144507	0.018547	0.00358423	0.00128956	0.0183953	0.000891316	0.00166885	0.0277446	0.00948209	0.0200072	0.000246534	0.00578407	0.0152093	0.000113785	0.00068271	0.00477897	0.450323	0.00697882	0.0424987	0.305418	0.0443003	0.00231363	0.00908384	0.00168781	0.0207278	0.000189642	0.160475	0.02435	0.0178453	0.00436176	0.0190211	0.00424798	0.000208606	0.00927348	0.00724432	0.0130284	0.000967173	0.00760463
88	infected	0.5	1	40	L	<200	0.00104842	0.0178768	0.0230114	0.00147853	0.0546251	0.0143552	0.0382268	0.00548402	0.00225813	0.0326622	0.00185489	0.00629049	0.0420979	0.013253	0.0249738	0.00104842	0.0105379	0.0026076	0.000672061	0.000779591	0.0152692	1.69919	0.0227425	0.0513455	0.162881	0.0700288	0.00139789	0.0124466	0.00166671	0.0154574	0.000349472	0.757036	0.0218285	0.0233877	0.00854862	0.0296245	0.00561843	0.000241942	0.0113175	0.0105917	0.0221511	0.000752708	0.0188446
88	infected	0.5	2	72	L	<200	0.00136464	0.0478148	0.0973617	0.00145212	0.0362854	0.0180377	0.017093	0.003779	0.00181952	0.0157633	0.000752301	0.00234438	0.0223766	0.00724308	0.0199972	0.000664824	0.00747052	0.00157458	0.000454879	0.000629833	0.00559852	0.390462	0.0118619	0.0201197	0.278824	0.0358655	0.00134714	0.00496868	0.00243186	0.0214143	0.00192449	0.507645	0.0276952	0.0142062	0.00349907	0.011267	0.00316666	0.000367403	0.00743553	0.00841527	0.0090451	0.00136464	0.015046
88	infected	0.5	3	99	L	<200	0.00134346	0.0528772	0.157771	0.00196352	0.0386848	0.0177234	0.0163282	0.00289361	0.0018774	0.0097487	0.00098176	0.00244579	0.02885	0.00818133	0.0214954	0.00294528	0.00639005	0.00654507	0.000344477	0.00044782	0.00602835	0.421209	0.0137619	0.0253191	0.228905	0.032932	0.00308307	0.00719957	0.00258358	0.0231316	0.000930088	0.357912	0.0245612	0.0127973	0.0038237	0.00289361	0.00365146	0.00125734	0.00821578	0.00881862	0.0124012	0.00120567	0.0123667
88	infected	0.5	4	134	L	<200	0.00168706	0.0492823	0.114549	0.00108658	0.0344275	0.0100795	0.0197301	0.00410328	0.00111518	0.00965058	0.000814938	0.0020159	0.0228611	0.00570456	0.0109516	0.000543292	0.00304529	0.00706279	0.000214457	0.000486103	0.00470376	0.444799	0.00972206	0.0245196	0.394215	0.0299954	0.00138682	0.00627645	0.00194441	0.0179	0.000243052	0.187364	0.0190009	0.011738	0.00374585	0.00313108	0.00367437	0.00172996	0.00730584	0.00633364	0.00814938	0.00142972	0.00807789
88	infected	0.5	5	162	L	<200	0.00145508	0.0671734	0.150318	0.00152356	0.0382087	0.0183511	0.0114352	0.00474185	0.00231101	0.0120001	0.000787455	0.00263626	0.0338263	0.00669337	0.0110757	0.000770337	0.00648795	0.010819	0.000256779	0.000445084	0.0044166	0.504639	0.013712	0.0328506	0.2336	0.0396296	0.00246508	0.00720693	0.00284169	0.0190701	0.0104766	0.386178	0.0223569	0.0130615	0.00397151	0.00255067	0.00362914	0.00255067	0.00790879	0.00720693	0.0128389	0.00140373	0.0164681
88	infected	0.5	6	183	L	<200	0.00122089	0.0635957	0.171253	0.00140872	0.0454389	0.0138837	0.0140089	0.00433571	0.0016122	0.00838968	0.000798272	0.00175307	0.0350927	0.00810794	0.0238386	0.000641748	0.00433571	0.0170924	0.000125219	0.000688705	0.00519659	0.507732	0.0116141	0.0339657	0.206674	0.0372683	0.0026296	0.0081862	0.00305222	0.0191429	0.00275482	0.389619	0.0197533	0.0152454	0.00748184	0.00294265	0.00284874	0.000125219	0.00859316	0.00599487	0.00846794	0.00302091	0.0154959
88	infected	0.5	7	225	L	200-300	0.0013847	0.0453577	0.172164	0.00131369	0.0434049	0.0166874	0.0128351	0.00379904	0.00154447	0.012551	0.000781111	0.00161548	0.0360376	0.00660394	0.019226	0.000585833	0.00397657	0.00766909	0.000177525	0.000710101	0.00488195	0.582691	0.00999467	0.0314752	0.234795	0.0366057	0.00399432	0.00802414	0.00282265	0.019297	0.0130659	0.560199	0.0235931	0.0135274	0.00678147	0.00509498	0.00326647	0.000124268	0.0080774	0.00718977	0.00987041	0.0013847	0.0209302
88	infected	0.5	8	253	L	200-300	0.0014598	0.0495583	0.188894	0.00102935	0.0470317	0.0144857	0.0158332	0.00314418	0.0014598	0.0145044	0.000804761	0.0017031	0.0448982	0.00613864	0.0170123	0.00102935	0.00473499	0.0108175	0.000224585	0.000580177	0.00477242	0.623877	0.00825348	0.0330514	0.201452	0.0398076	0.004866	0.00853421	0.00269501	0.0196699	0.00153466	0.384189	0.0248727	0.0136809	0.00832834	0.00301318	0.00353721	0.000149723	0.00720542	0.00578305	0.0103309	0.00157209	0.0195576
88	infected	0.5	9	281	L	200-300	0.00181009	0.0466902	0.124964	0.000744337	0.039839	0.0130597	0.0121293	0.0035356	0.00131951	0.0149713	0.000761254	0.00230068	0.0338166	0.00554869	0.0204185	0.000439836	0.00629303	0.00965947	0.000203001	0.000778171	0.00735879	0.472214	0.00932113	0.0280818	0.275066	0.0389593	0.00289276	0.0091858	0.00260518	0.0220087	0.000135334	0.384518	0.0274051	0.0173904	0.00378935	0.00209768	0.00395852	0.000135334	0.00808621	0.00754487	0.0124676	0.000828921	0.0171198
88	infected	0.5	10	316	L	300-400	0.00257088	0.048758	0.176025	0.000815588	0.0468431	0.013014	0.0146274	0.00347512	0.00138295	0.0113296	0.000567366	0.00147161	0.0305136	0.00406021	0.0115955	0.000673747	0.00535451	0.00955657	0.000106381	0.000549636	0.00515948	0.462119	0.00914877	0.032393	0.287495	0.0340065	0.00365242	0.00893601	0.00248223	0.0195032	8.86509e-05	0.277034	0.0247159	0.0123047	0.00574458	0.00322689	0.00310278	8.86509e-05	0.00934381	0.00576231	0.0091665	0.00163118	0.0144678
88	infected	0.5	11	344	L	300-400	0.00255965	0.0528385	0.134496	0.000754182	0.0517643	0.0135296	0.017529	0.00404516	0.00162263	0.0159978	0.00109699	0.00221684	0.0376406	0.00628485	0.0295045	0.00079989	0.00834171	0.00159978	0.000159978	0.00134839	0.011107	0.569156	0.0116327	0.040863	0.203309	0.0499132	0.00447939	0.00889021	0.00271963	0.0230597	0.000159978	0.339816	0.0291846	0.0212314	0.00406801	0.00333669	0.00550782	0.000182832	0.00980437	0.00708474	0.0140781	0.00134839	0.0149008
88	infected	0.5	12	372	L	300-400	0.00277297	0.0460975	0.120433	0.00111937	0.0588939	0.0169431	0.0217513	0.00427394	0.00198433	0.0190801	0.00111937	0.00254401	0.0410858	0.0118805	0.0221583	5.08802e-05	0.00730131	0.00745395	0.000228961	0.000661443	0.00648723	0.568307	0.0137885	0.0448764	0.147451	0.0639056	0.00269665	0.0101506	0.00246769	0.02399	0.000203521	0.357205	0.0317747	0.0206574	0.0053933	0.00490994	0.00521522	0.000203521	0.0113717	0.00831892	0.0153149	0.00139921	0.0134324
88	infected	0.5	13	407	L	400-500	0.00172807	0.0600173	0.160445	0.000996965	0.0426922	0.0167047	0.0147994	0.003722	0.00172807	0.0169041	0.00108558	0.00228194	0.0361123	0.00726677	0.0119193	0.00050956	0.00689013	0.00810865	0.000199393	0.000952655	0.0102134	0.517491	0.0113654	0.0388816	0.225824	0.0426922	0.00307951	0.0104127	0.00272504	0.0218003	0.000132929	0.316282	0.0282473	0.0189202	0.00498482	0.0027915	0.00423156	6.64643e-05	0.00828589	0.00677936	0.0148659	0.00119636	0.0127833
88	infected	0.5	14	436	L	400-500	0.00240175	0.0521159	0.110906	0.000807669	0.0510744	0.0139642	0.0192778	0.00350698	0.00235924	0.0151332	0.0012115	0.00286935	0.0372378	0.00697146	0.0182788	0.000361325	0.00682267	0.00890561	0.000233799	0.00114774	0.00954324	0.52033	0.015452	0.0352824	0.223682	0.0407235	0.00357075	0.00873557	0.00274182	0.0252928	0.000148781	0.926778	0.0341134	0.0183426	0.00712024	0.00187039	0.00469723	0.000170035	0.0104572	0.00803418	0.0121363	0.000998959	0.0249102
88	infected	0.5	15	462	L	400-500	0.00198939	0.0448378	0.134131	0.00086717	0.0549123	0.020302	0.0215262	0.00428484	0.00247398	0.0192818	0.00140277	0.00288206	0.0486125	0.00821261	0.0324934	0.000637625	0.00923281	0.0226484	0.000331565	0.000943685	0.00836564	0.552081	0.0152775	0.0429249	0.108957	0.0518772	0.00413181	0.0121149	0.00298408	0.022725	0.000178535	0.490767	0.0284891	0.0227505	0.00540706	0.00397878	0.00400428	0.00025505	0.0119108	0.00726892	0.0144613	0.00158131	0.0191798
88	infected	0.5	16	497	L	400-500	0.00175446	0.0518788	0.150418	0.000932753	0.0441059	0.0205428	0.0181443	0.00481922	0.00108821	0.0177001	0.00119925	0.00146575	0.0409967	0.00835036	0.0184996	0.000466376	0.00641823	0.00799503	0.000266501	0.00102159	0.00410855	0.552656	0.0079284	0.0363107	0.203651	0.037932	0.00224305	0.00857244	0.00222084	0.0207871	0.000155459	0.199476	0.0258506	0.0153904	0.00537443	0.021631	0.00464156	8.88336e-05	0.0084614	0.00826153	0.0125255	0.00126588	0.0106822
[truncated: 10 more columns]

## Sheet: Cross-sectional
Cow ID	infected/non-infected	Age @ infection, months	PI, months	Dose	2-Aminobutyrate	3-Hydroxybutyrate	Acetate	Acetone	Alanine	Allantoin	Arginine	Asparagine	Aspartate	Betaine	Carnitine	Choline	Citrate	Citrulline	Creatine	Creatine phosphate	Creatinine	Dimethyl sulfone	Dimethylamine	Ethanol	Formate	Glucose	Glutamate	Glutamine	Glycerol	Glycine	Hippurate	Histidine	Isobutyrate	Isoleucine	Isopropanol	Lactate	Leucine	Lysine	Mannose	Methanol	Methionine	N,N-Dimethylglycine	Ornithine	Phenylalanine	Proline	Propionate	Pyruvate	Serine	Succinate
28	non-infected	12	0	C	0.00397351	0.0507726	0.10688	0.000772627	0.0408389	0.0264901	0.0131347	0.00375276	0.00206034	0.020493	0.000662252	0.00139809	0.0360559	0.00511405	0.0390728	0.000699043	0.0105592	0.023142	0.000331126	0.000772627	0.00927152	0.715526	0.00504047	0.0466887	0.138153	0.0501104	0.00309051	0.0104121	0.00187638	0.0206402	7.35835e-05	0.12454	0.0186166	0.0182119	0.00916115	0.0736571	0.00559235	0.000183959	0.00997057	0.0075791	0.0103753	0.00117734	0.00783664	0.0137601	0.000699043
3	infected	3	9	L	0.0025201	0.0458236	0.121157	0.00125043	0.0198146	0.0111	0.0113116	0.00430918	0.00117348	0.0089454	0.000865684	0.000827209	0.0223924	0.0075026	0.0189104	0.000846447	0.00384749	0.012639	0.000981109	0.00134662	0.00598284	0.481628	0.00507868	0.0348005	0.278558	0.0261244	0.00140433	0.00836828	0.00190451	0.0146012	5.77123e-05	0.0917433	0.0168135	0.0147551	0.00369359	0.0946674	0.00346274	0.000173137	0.00709861	0.00454003	0.00575199	0.00146204	0.00569428	0.00871456	0.000153899
33	infected	6	6	L	0.00188167	0.0455582	0.0797901	0.000868464	0.0344853	0.0170436	0.0195043	0.00275014	0.00170074	0.0147639	0.000977022	0.00199023	0.0321332	0.0109282	0.0370906	0.00112177	0.0059345	0.0190338	0.00054279	0.00054279	0.00571739	0.502623	0.0112538	0.0414692	0.27049	0.0386105	0.00434232	0.00922743	0.0018093	0.0178397	0.000253302	0.225982	0.0223629	0.0150172	0.00647729	0.0137145	0.00416139	0.00018093	0.00716483	0.00604306	0.0113986	0.000977022	0.00716483	0.0139678	0.000578976
26	non-infected	12	0	C	0.00336059	0.0483569	0.13487	0.00145725	0.0287584	0.0234944	0.0209071	0.00228996	0.00175465	0.0217993	0.00113011	0.00107063	0.0335762	0.0133829	0.0316729	0.000386617	0.00615613	0.0114796	8.92193e-05	0.000386617	0.00692937	0.658498	0.00850558	0.0381859	0.233249	0.0292045	0.00130855	0.00594796	0.00243866	0.0216506	0.000267658	0.119227	0.0295613	0.0174572	0.00621561	0.0147212	0.00463941	0.000148699	0.010052	0.0077026	0.00936803	0.00184387	0.00618587	0.00886245	0.000505576
4	infected	3	9	H	0.0022726	0.0553662	0.102011	0.000965854	0.0335776	0.0189762	0.019033	0.00576672	0.00116471	0.0155673	0.00110789	0.00122152	0.0324129	0.00789728	0.0323277	0.000397705	0.00548264	0.0239759	0.000624964	0.00741435	0.0072155	0.595875	0.00812454	0.0493154	0.16803	0.0328959	0.00156241	0.00849384	0.00255667	0.0217033	0.000170445	0.118658	0.0259076	0.0176979	0.00292597	0.0161639	0.0053122	0.00011363	0.00928924	0.00588035	0.0134651	0.00107948	0.00650531	0.0119595	0.00034089
31	infected	6	6	H	0.0038282	0.0448517	0.0921238	0.0024945	0.0369977	0.0191904	0.0173627	0.00553237	0.00222283	0.0234879	0.000790338	0.00200054	0.0319593	0.00978043	0.0352441	0.000345773	0.00535948	0.0234632	0.000568056	9.87923e-05	0.00671787	0.473338	0.0106696	0.0392205	0.243721	0.0393687	0.00479142	0.00963225	0.00222283	0.0182519	0.000172886	0.331769	0.0234138	0.0192398	0.00437156	0.0259577	0.00498901	0.00012349	0.00955815	0.0063968	0.00777989	0.00113611	0.00871842	0.0103979	0.000691546
23	non-infected	0	0	C	0.00231313	0.0343665	0.111526	0.000760029	0.0382328	0.0152006	0.0194964	0.00439495	0.00102439	0.0173154	0.000660895	0.00142092	0.0310951	0.0114004	0.0316569	0.00142092	0.00436191	0.0127222	0.000760029	0.000660895	0.0072368	0.580167	0.0097482	0.0481131	0.260459	0.0402485	0.00360188	0.00865772	0.00165224	0.0189346	0.000264358	0.305796	0.0227678	0.0181416	0.00892208	0.0296081	0.00489062	9.91342e-05	0.0078316	0.00703853	0.00964906	0.00102439	0.00859163	0.0124909	0.000925253
16	infected	0.5	12	H	0.0032424	0.0575432	0.0960793	0.0016771	0.0356664	0.0231813	0.0232185	0.00495677	0.0016771	0.0244112	0.00122987	0.00193798	0.0388715	0.0181872	0.0396541	0.00242248	0.00585122	0.013864	0.000149076	0.000559034	0.00812463	0.873397	0.00890727	0.052102	0.173114	0.0585868	0.00219887	0.00909362	0.00257156	0.0222496	0.000298151	0.173301	0.0302996	0.0203116	0.00723017	0.00473315	0.00596303	0.00137895	0.0105471	0.00711837	0.0124851	0.000559034	0.00682021	0.0126342	0.000857185
30	non-infected	12	0	C	0.00302813	0.0559009	0.127022	0.000996095	0.0378915	0.0182883	0.0215953	0.00322735	0.000677345	0.019125	0.00115547	0.00119531	0.0435094	0.00880548	0.0427126	0.000996095	0.0101203	0.00541876	7.96876e-05	0.00589688	0.0077297	0.769304	0.00816798	0.0566579	0.16065	0.044386	0.00402423	0.0111164	0.00211172	0.01785	0.00031875	0.100645	0.0255399	0.0164555	0.00840704	0.00784923	0.00434298	0.000199219	0.0115945	0.00884533	0.00928361	0.00155391	0.00840704	0.0145031	0.000278907
21	infected	0.5	12	L	0.00223727	0.0412384	0.129218	0.00202564	0.0367336	0.0152074	0.014512	0.00752812	0.00317451	0.0110957	0.00123957	0.00114887	0.0352219	0.00371871	0.0326218	0.000695368	0.00973516	0.0149655	0.000816302	0.0001814	0.00523038	0.629218	0.00786068	0.0503991	0.192375	0.0480106	0.00405128	0.0113678	0.00229774	0.0223425	0.0001814	0.158272	0.0256984	0.023189	0.00556295	0.0235216	0.00510944	0.000332567	0.0101584	0.00816302	0.0148748	0.0017233	0.00758858	0.0127283	0.000423268
1	infected	3	9	H	0.00274273	0.0649418	0.171421	0.00204181	0.0369659	0.0148412	0.0186201	0.0035046	0.00152374	0.018163	0.000914244	0.000883769	0.030231	0.00585116	0.0245932	0.00076187	0.00533309	0.0209057	0.00112757	0.00124947	0.00920339	0.610898	0.0077406	0.0473274	0.162949	0.0278844	0.00335223	0.00941671	0.00295606	0.0222466	0.000213324	0.129792	0.026574	0.0135308	0.00585116	0.0295301	0.00469312	9.14244e-05	0.0079844	0.00643018	0.00959956	0.00195039	0.00969099	0.0113366	0.000213324
35	infected	6	6	L	0.00480608	0.055085	0.13252	0.00124353	0.041339	0.0231902	0.0236271	0.00541104	0.00174766	0.0141494	0.00107549	0.00231902	0.0408012	0.0126706	0.0364993	0.000134436	0.00857028	0.0151912	0.000403307	0.000537743	0.00793171	0.542751	0.00799892	0.0479263	0.132654	0.0433219	0.00695705	0.00890637	0.00231902	0.0230557	0.00030248	0.277038	0.0299792	0.023459	0.00635209	0.0094105	0.00551186	0.000168045	0.0117295	0.0108557	0.0110909	0.00127714	0.0107885	0.0130403	0.000369698
25	non-infected	0	0	C	0.0040573	0.0608242	0.143099	0.00102314	0.0345047	0.0183108	0.0161586	0.00296359	0.000635055	0.0198984	0.000882021	0.00119955	0.0372918	0.0066328	0.0337638	0.00119955	0.00779706	0.0209215	0.000317528	0.00123483	0.00807931	0.755892	0.00723257	0.0462885	0.159999	0.0422312	0.00232854	0.00970223	0.0023991	0.0260725	0.000317528	0.0959639	0.0278366	0.0207804	0.00945526	0.00691504	0.00529213	0.000176404	0.0124894	0.00857324	0.011678	0.00134067	0.00769122	0.0126658	0.000282247
22	infected	0.5	12	L	0.00385773	0.0496104	0.184837	0.00115732	0.0342309	0.019983	0.0109559	0.00545225	0.000334336	0.0150451	0.000771545	0.000925854	0.0314276	0.00627524	0.0257696	0.000180027	0.00673816	0.0178999	0.00213461	0.000462927	0.00709822	0.532495	0.00470643	0.0408405	0.174164	0.0278785	0.00982434	0.00902708	0.00200602	0.0188771	0.000154309	0.104184	0.0235836	0.0182342	0.00583803	0.0429236	0.00460355	0.000205745	0.00676388	0.00702106	0.00977291	0.00234035	0.00810123	0.0073554	0.000334336
20	infected	0.5	12	H	0.00343457	0.0513199	0.176355	0.00156117	0.034885	0.02109	0.0146466	0.00320749	0.000851547	0.0136531	0.000652853	0.000993471	0.0374965	0.00729492	0.0299745	0.000652853	0.00803293	0.0153846	0.000482543	0.000567698	0.00703946	0.56432	0.00743684	0.0358217	0.196622	0.0231053	0.0060176	0.00757877	0.00215725	0.0209764	0.000227079	0.125064	0.025518	0.0163781	0.00442804	0.0295203	0.00476866	8.51547e-05	0.00760715	0.00760715	0.0102753	0.00218564	0.00766392	0.00823162	0.000340619
2	infected	3	9	L	0.00183577	0.0521782	0.107357	0.00194168	0.0355504	0.0222764	0.014439	0.00360093	0.00148274	0.00921415	0.0010591	0.00130622	0.0267246	0.00949658	0.0326908	0.00183577	0.00575443	0.0201935	0.000353033	0.00148274	0.00946127	0.791781	0.00709595	0.0457883	0.233743	0.0464944	0.00356563	0.0105204	0.0021888	0.021888	0.00010591	0.165678	0.0200876	0.0149686	0.00660171	0.0032479	0.0054367	0.00021182	0.0117913	0.00914354	0.00607216	0.00144743	0.00893172	0.00875521	0.000494246
29	non-infected	12	0	C	0.00362397	0.0432365	0.0992824	0.000645856	0.0382131	0.0252601	0.0110513	0.0022605	0.00121995	0.0238249	0.00139935	0.00114819	0.0345892	0.01324	0.0420165	0.00175816	0.00778615	0.0204162	0.000215285	0.00154288	0.00699677	0.755185	0.00351633	0.0503409	0.203947	0.0400431	0.00204521	0.0110513	0.00197345	0.0228561	0.000466451	0.171511	0.0296376	0.0257266	0.00875493	0.00843201	0.00584858	0.000179404	0.00968784	0.00717618	0.0113025	0.00111231	0.011733	0.0105849	0.00039469
36	infected	6	6	L	0.00229982	0.0520212	0.152565	0.000842187	0.0336551	0.0177183	0.0162607	0.00450246	0.00149002	0.0154509	0.00110132	0.00132806	0.0318412	0.0120174	0.0366675	0.00136046	0.0067051	0.0184309	0.000583053	0.00100415	0.00719098	0.569318	0.00816274	0.0437937	0.154639	0.0417854	0.00621923	0.00900492	0.0023646	0.0210547	0.000226743	0.23808	0.0280837	0.0189168	0.00693185	0.0203421	0.00482638	0.000161959	0.0114343	0.00722337	0.0139933	0.00178155	0.00842187	0.0107217	0.000518269
15	non-infected	12	0	C	0.00281492	0.050332	0.124193	0.000826118	0.0295872	0.0228865	0.0126671	0.00370223	0.00125447	0.0200716	0.00125447	0.00119328	0.0368387	0.0126059	0.0370529	0.00070373	0.00783282	0.00777162	0.000122388	0.000642536	0.00826118	0.694337	0.00348805	0.040235	0.199217	0.0357066	0.00192761	0.00853655	0.00205	0.0185112	9.17908e-05	0.115932	0.0221828	0.0191231	0.0107395	0.0292813	0.00443656	0.000244776	0.0101582	0.00890371	0.00963804	0.00128507	0.00924028	0.00988281	0.000305969
27	non-infected	12	0	C	0.00298553	0.066626	0.151348	0.00100533	0.0272963	0.0193145	0.0177609	0.00353389	0.00039604	0.0166641	0.000974867	0.000974867	0.0415537	0.010358	0.0318355	0.0010358	0.0062757	0.021904	0.000456969	0.000853008	0.00840823	0.764692	0.00718964	0.0415232	0.159817	0.0325057	0.00268088	0.00618431	0.0019802	0.0225133	0.000182788	0.0885605	0.0262605	0.0155979	0.00962681	0.0339985	0.00530084	9.13938e-05	0.0105712	0.00962681	0.0117898	0.00173648	0.00633663	0.0113328	0.00033511
32	infected	6	6	H	0.00495549	0.0521479	0.119652	0.00100838	0.042525	0.0203982	0.0206863	0.00645366	0.00256418	0.0167392	0.00123887	0.00169985	0.0363883	0.00821113	0.033536	0.00141174	0.00798064	0.0191881	0.000662652	0.000432165	0.00616555	0.596099	0.00999741	0.0457518	0.12285	0.0464145	0.00351494	0.0123311	0.00198796	0.0237402	0.000201677	0.209974	0.0265637	0.0237402	0.00570457	0.0186119	0.00581982	0.000201677	0.00933475	0.00685701	0.0120718	0.00118125	0.0081535	0.0121294	0.000403354
24	non-infected	0	0	C	0.00292077	0.0365705	0.0981806	0.000638919	0.0350189	0.021206	0.0184678	0.00365097	0.000943167	0.0204454	0.000791043	0.000943167	0.0378484	0.00867105	0.0355665	0.00118656	0.00815383	0.0199282	0.000486796	0.00121699	0.00724109	0.59386	0.00876232	0.0480711	0.270202	0.0333759	0.0061458	0.00864062	0.00173421	0.0146343	0.000243398	0.0945905	0.018407	0.0144822	0.00611537	0.0249179	0.00453328	6.08495e-05	0.00894487	0.00714981	0.00958379	0.00121699	0.00663259	0.00985761	0.000425946
5	infected	3	9	H	0.00320156	0.0507795	0.105874	0.0014755	0.0331849	0.0165089	0.0214365	0.00473274	0.00116927	0.0130011	0.000640312	0.00122494	0.024137	0.009549	0.0238864	0.000556793	0.00425947	0.0214087	0.000528953	0.0461581	0.00732183	0.629816	0.00979955	0.0443207	0.171158	0.0344655	0.00214365	0.00796214	0.00236637	0.0209911	0.000389755	0.180484	0.0256125	0.0188474	0.00620824	0.0327116	0.00506682	0.000111359	0.0115256	0.00721047	0.00921492	0.0013363	0.00723831	0.010412	0.000389755
17	infected	0.5	12	H	0.00234517	0.0435708	0.145216	0.0014503	0.0287901	0.0199031	0.0163545	0.00324004	0.00129602	0.0152128	0.000802296	0.00108001	0.0377388	0.0116333	0.032277	0.000956583	0.0087944	0.0102447	0.000339433	0.000678866	0.00771438	0.536983	0.00694294	0.043108	0.217453	0.0273398	0.00496806	0.00805382	0.0020366	0.0159533	0.000277718	0.107446	0.0196254	0.0174345	0.00422748	0.0448051	0.00364119	9.25726e-05	0.00669608	0.00453606	0.00972012	0.00178974	0.00715895	0.0077761	0.000401148
19	infected	0.5	12	L	0.0014198	0.0541841	0.151397	0.00113004	0.042449	0.0214418	0.0178489	0.00480992	0.00136185	0.0211231	0.00121697	0.00133287	0.0352631	0.00935906	0.033032	0.00118799	0.00822902	0.0190948	0.000608484	0.00069541	0.00689615	0.708768	0.00918521	0.0481861	0.124797	0.0387691	0.00252086	0.0107499	0.00205726	0.0201379	0.000231803	0.130245	0.0234991	0.0212969	0.00712796	0.0183994	0.00509968	0.000144877	0.0108948	0.00608484	0.00912726	0.00197033	0.0104601	0.0121987	0.000347705
34	infected	6	6	H	0.00288728	0.051712	0.105423	0.00107348	0.0406071	0.0142143	0.00992041	0.00340552	0.00281325	0.0164353	0.000962428	0.00273922	0.0350546	0.00492319	0.0384601	0.00122154	0.00658893	0.0256894	0.00162872	0.00107348	0.00840274	0.561984	0.00473811	0.0455303	0.118638	0.0509347	0.00429391	0.0129928	0.00214696	0.0210624	0.000407181	0.267296	0.0252823	0.0200999	0.00969832	0.033648	0.00570054	0.000185082	0.00995743	0.00736628	0.0098834	0.00214696	0.0096613	0.0145475	0.000333148
14	non-infected	12	0	C	0.00330192	0.0523484	0.12347	0.000779105	0.0293834	0.0189582	0.0104994	0.00589894	0.00129851	0.0109075	0.00118721	0.00111301	0.0292721	0.00652964	0.0396231	0.00163241	0.00534244	0.0152482	0.000408103	0.000148401	0.00834756	0.615159	0.0129109	0.0445203	0.271425	0.0368034	0.00422943	0.00905246	0.00200341	0.0172145	0.000148401	0.110893	0.0193663	0.0149514	0.0135416	0.0113156	0.00378422	0.000222601	0.0119092	0.00712325	0.00712325	0.00166951	0.00853306	0.0106478	0.000333902
75	infected	0.5	12	H	0.00288487	0.0521899	0.132868	0.00114739	0.0552059	0.0185549	0.0265211	0.00590087	0.00239313	0.00947417	0.00127852	0.00203252	0.0293076	0.00704826	0.0290782	0.00137687	0.00570417	0.00173748	0.000163913	0.00101626	0.00599921	0.480724	0.0107527	0.051272	0.142211	0.0589759	0.00272095	0.00999869	0.00219643	0.0258655	0.000262261	0.350118	0.030455	0.0218988	0.00475347	0.00593365	0.00694991	6.55652e-05	0.0108838	0.00944138	0.0157356	0.000917912	0.0125557	0.0154078	0.000655652
77	non-infected	0	0	C	0.0019098	0.0616277	0.139342	0.0015915	0.038196	0.0203712	0.0130748	0.00244846	0.0019098	0.0119485	0.00090593	0.00173841	0.0339112	0.00582733	0.0153763	0.000807992	0.0116302	0.00122423	9.79384e-05	0.000538661	0.00702708	0.52091	0.00932863	0.0307527	0.262548	0.0345723	0.0047745	0.00972039	0.00225258	0.0179472	0.000391754	0.250404	0.021473	0.0148866	0.00717399	0.00475001	0.0047745	9.79384e-05	0.0084227	0.00825131	0.0118505	0.00181186	0.0133441	0.0108467	0.000440723
79	infected	9	3	H	0.00141504	0.0505106	0.168758	0.00196875	0.0489726	0.0187031	0.0220869	0.0102129	0.00375292	0.0108281	0.00135351	0.00221484	0.0308232	0.00486034	0.0306386	0.000615233	0.00566015	0.00283007	0.000246093	0.00159961	0.00658299	0.560908	0.0153193	0.0523563	0.114433	0.0466962	0.00406054	0.00885936	0.00252246	0.0279931	0.000430663	0.235081	0.0356835	0.0203642	0.0092285	0.00892088	0.00762889	0.000246093	0.011997	0.0121816	0.0223945	0.00172265	0.0103359	0.0181494	0.000676756
80	infected	9	3	H	0.00222252	0.0442917	0.0940944	0.0010659	0.041094	0.0163514	0.0190275	0.00381004	0.00176895	0.0150814	0.000975189	0.00165555	0.0245385	0.0053522	0.0230644	0.000952511	0.00646346	0.00129269	0.000158752	0.000725722	0.0057831	0.418946	0.00911689	0.0416383	0.300154	0.0424321	0.00288021	0.0088901	0.00188234	0.0218851	0.000181431	0.253005	0.0277816	0.0161927	0.00396879	0.00741597	0.00528417	6.80365e-05	0.00904885	0.00746133	0.0147186	0.00111126	0.00991065	0.0138114	0.000453576
82	non-infected	0	0	H	0.0017206	0.0525666	0.120596	0.00110295	0.043015	0.0222134	0.0208016	0.00339708	0.0017206	0.0114045	0.00145589	0.00218384	0.0330223	0.00489709	0.0202943	0.00132354	0.00897801	0.00110295	0.000132354	0.000573534	0.00542651	0.400459	0.0114266	0.0496548	0.24545	0.0533386	0.0017206	0.00977213	0.00169854	0.0191472	0.000176472	0.335451	0.0240443	0.0179119	0.00363973	0.00425738	0.00500739	4.4118e-05	0.0109854	0.00712505	0.0117354	0.0017206	0.0135222	0.0124413	0.000419121
83	non-infected	0	0	C	0.00348059	0.0566162	0.207703	0.00121512	0.0419318	0.0114509	0.0126866	0.00345999	0.00148285	0.0129956	0.000782618	0.00166821	0.0275358	0.0038719	0.0258882	0.00100916	0.00628154	0.00109155	0.000123571	0.000535475	0.00580785	0.376254	0.00972094	0.0332407	0.236021	0.0416229	0.00294511	0.00751725	0.00183297	0.0172382	0.000123571	0.329667	0.0205128	0.0167233	0.00436618	0.00512821	0.00481928	0.000102976	0.0077232	0.00681701	0.0117599	0.0012975	0.0121512	0.0127278	0.000308928
84	non-infected	0	0	C	0.00301472	0.0367419	0.0941563	0.000538344	0.0448171	0.0159081	0.0165271	0.00492584	0.00145353	0.0109284	0.00131894	0.00228796	0.0294474	0.00578719	0.0314662	0.000430675	0.00602945	0.000995936	0.00018842	0.000592178	0.00508735	0.317596	0.00820974	0.0351269	0.28726	0.0547495	0.00258405	0.00785982	0.00177653	0.0209954	0.000215337	0.304003	0.0253021	0.0209416	0.00331081	0.00484509	0.00686388	0.000107669	0.0100939	0.00810207	0.0114398	0.000646012	0.0102285	0.0137816	0.00037684
86	infected	0.5	12	L	0.0044626	0.0298047	0.0842754	0.000811381	0.0443284	0.0166333	0.0197166	0.00386758	0.00124412	0.0188511	0.000757289	0.00162276	0.0283983	0.00714015	0.0239898	0.00156867	0.00635582	0.00202845	0.00013523	0.000811381	0.00811381	0.45651	0.00860064	0.0448964	0.255233	0.0648564	0.00451669	0.0122248	0.00178504	0.0210689	0.000243414	0.286688	0.0272894	0.0219614	0.00486829	0.00800563	0.00622059	5.40921e-05	0.0109536	0.0091686	0.0139828	0.000838427	0.0130903	0.0185536	0.000567967
88	infected	0.5	12	L	0.0023029	0.0410899	0.108624	0.00106088	0.0533806	0.015965	0.0183973	0.00434704	0.00201827	0.0163273	0.000931508	0.0023029	0.0365617	0.00740032	0.0191994	0.00103501	0.00569255	0.00698631	0.000155251	0.00059513	0.00551142	0.501954	0.0131446	0.0429529	0.241494	0.056822	0.00256165	0.0080472	0.00219939	0.0215799	0.000181127	0.327296	0.0276089	0.0198463	0.00419179	0.00419179	0.00439879	0.000103501	0.0104277	0.00727094	0.0126271	0.000879758	0.012446	0.0163531	0.00054338
89	infected	0.5	12	H	0.00248523	0.0462557	0.101057	0.0010651	0.0542693	0.0199325	0.0315979	0.00426039	0.00258667	0.0103467	0.00129333	0.00408287	0.0429082	0.00486902	0.0472193	0.000710065	0.00892653	0.0216063	0.000202876	0.0009383	0.0076332	0.515355	0.0290873	0.0420967	0.113129	0.0796795	0.00185124	0.00864758	0.0017498	0.0298227	0.000304314	0.549692	0.0320797	0.0188928	0.00570588	0.00687242	0.00570588	0.000126797	0.0100424	0.0107524	0.0140745	0.0010651	0.0134152	0.0150382	0.000887581
90	non-infected	0	0	C	0.00268734	0.0368142	0.0574092	0.000832362	0.0426407	0.0158862	0.0168375	0.00399534	0.00185498	0.01591	0.00109396	0.00275869	0.0293467	0.00361483	0.0242574	0.000951271	0.00475636	0.00418559	0.000142691	0.00080858	0.00501796	0.436419	0.00696806	0.0394778	0.352731	0.0501796	0.00195011	0.00768151	0.00171229	0.0195011	0.000166472	0.411401	0.02528	0.0193108	0.00418559	0.00558872	0.00425694	9.51271e-05	0.0116531	0.00758639	0.0108921	0.000784799	0.0135081	0.0138172	0.000332945
91	non-infected	0	0	C	0.00264121	0.045651	0.0705024	0.00111051	0.0377274	0.0185485	0.0175881	0.00504232	0.00168077	0.0207395	0.0015307	0.00246113	0.0355063	0.00780359	0.0299238	0.000840387	0.00732337	0.00333153	0.00024011	0.00102047	0.00681313	0.438232	0.00990456	0.0450507	0.270935	0.0611982	0.00171079	0.00813374	0.00198091	0.0208596	0.000210097	0.481902	0.0265322	0.0180083	0.00393181	0.00561258	0.00423195	6.00276e-05	0.0112552	0.00774356	0.0105949	0.000960442	0.0161474	0.0144667	0.000510235
92	infected	3	9	L	0.00184188	0.0779966	0.186833	0.00212525	0.0492349	0.0211816	0.0230235	0.00536035	0.00184188	0.0078398	0.00120431	0.0018655	0.0342873	0.00798149	0.0302021	0.000826485	0.00887881	0.0032351	0.000165297	0.000873713	0.00734391	0.542788	0.013271	0.0445358	0.0846085	0.0451969	0.00422688	0.00899688	0.00288089	0.0274865	0.000354208	0.401058	0.0306744	0.020119	0.00755644	0.00453386	0.00658827	9.44555e-05	0.00795787	0.0105318	0.0172381	0.00108624	0.0163644	0.0115708	0.000495891
93	infected	3	9	L	0.00221022	0.0464374	0.126302	0.00116208	0.047121	0.0129651	0.0169754	0.00487616	0.00177729	0.0100485	0.00107093	0.00161779	0.024677	0.00489895	0.0281177	0.00043293	0.00569645	0.00287101	0.000136715	0.000592431	0.00644838	0.360972	0.0130107	0.0378244	0.245403	0.0474172	0.00257479	0.00906874	0.00225579	0.0214186	0.000182286	0.443776	0.0261581	0.0185021	0.0049673	0.00446601	0.00581038	0.000205072	0.00854467	0.00943332	0.013193	0.00170893	0.0151298	0.0138538	0.000546859
94	infected	3	9	H	0.00198348	0.0589192	0.127626	0.00117058	0.0639592	0.0183716	0.0153151	0.00494245	0.00195097	0.0130715	0.00165832	0.00195097	0.0386291	0.00835664	0.0339468	0.00234116	0.00754373	0.00474735	0.000195097	0.000845418	0.00725109	0.618229	0.0117058	0.0492619	0.103336	0.0592768	0.00347922	0.00933212	0.00295896	0.0268258	0.000130064	0.713533	0.0340444	0.0227613	0.0058529	0.00533264	0.0056578	0.000292645	0.0121935	0.00978734	0.0152175	0.00152826	0.024192	0.0147948	0.000617806
95	infected	3	9	L	0.00223844	0.0575699	0.13335	0.00146898	0.0481498	0.0206589	0.0155758	0.00391727	0.00144566	0.011029	0.00118917	0.00172546	0.0311749	0.00671532	0.0184905	0.00100263	0.00820762	0.0010959	0.000139903	0.00100263	0.00706508	0.440949	0.0109357	0.0373307	0.255579	0.0463077	0.00305454	0.0104927	0.00256488	0.0206589	0.000186537	0.32947	0.0236435	0.0171381	0.00582927	0.00408049	0.00457015	0.000139903	0.00874391	0.00776459	0.013454	0.00181873	0.0126612	0.012498	0.000349756
96	infected	3	9	H	0.00284136	0.0475401	0.095738	0.00152591	0.0607735	0.0199421	0.0233886	0.00607735	0.00205209	0.0166009	0.00128913	0.00189424	0.033649	0.00660353	0.0271771	0.00115759	0.00760326	0.00110497	0.000184162	0.000868193	0.00705078	0.584978	0.0100237	0.0547224	0.14533	0.0542226	0.00336753	0.00876085	0.00205209	0.0263089	0.000289398	0.320021	0.0310708	0.0298606	0.00557748	0.00518285	0.00839253	2.63089e-05	0.0105235	0.00986582	0.0151013	0.00155222	0.0156538	0.0187319	0.000526177
97	infected	6	6	H	0.00488496	0.0549558	0.155228	0.00113401	0.0469742	0.0197143	0.0169883	0.00510304	0.00159197	0.00937739	0.00128666	0.00189728	0.0300731	0.00708756	0.0275433	0.000806891	0.00680406	0.00124305	0.000196271	0.000567005	0.0063679	0.357518	0.00787264	0.0362011	0.173743	0.0414786	0.00501581	0.00972631	0.00211536	0.0242722	0.000174463	0.446342	0.0296587	0.0200414	0.00488496	0.00407807	0.00569185	4.36157e-05	0.01339	0.00833061	0.0112747	0.00170101	0.017817	0.014873	0.000283502
98	infected	6	6	L	0.00159174	0.047691	0.142297	0.00140808	0.0404465	0.0205498	0.0136318	0.00342836	0.00159174	0.00981573	0.00104075	0.00224476	0.027284	0.00438749	0.0271616	0.00348958	0.0064894	0.000897904	0.000122441	0.00053058	0.00567312	0.352264	0.00777503	0.0338755	0.269943	0.0338959	0.00365284	0.00655062	0.00187744	0.0221823	0.000163255	0.447115	0.0271208	0.0165704	0.00432627	0.00342836	0.00520376	0.000755056	0.00765259	0.00910148	0.0105504	0.00159174	0.0151011	0.00983613	0.000428545
99	infected	6	6	H	0.00208356	0.0455444	0.131691	0.00101507	0.0544396	0.0221445	0.0178438	0.00686505	0.00194999	0.0124746	0.00154931	0.0024041	0.0330163	0.0084945	0.0347794	0.0013089	0.00822737	0.000774655	0.000160274	0.000694519	0.00713217	0.45109	0.0101774	0.0443423	0.122983	0.0539855	0.0045678	0.0123678	0.00245753	0.0255102	0.000213698	0.46653	0.0323753	0.0255369	0.00440752	0.00753286	0.00707875	0.000133561	0.0158671	0.0108452	0.0151726	0.00165616	0.0206219	0.0200342	0.000373972
100	infected	6	6	L	0.00397708	0.04817	0.10994	0.0014184	0.0428579	0.0175492	0.0185783	0.00467238	0.00180777	0.00909445	0.00125153	0.00364334	0.0303148	0.00597953	0.024669	0.00116809	0.00884414	0.00164089	0.000166871	0.000723106	0.00673045	0.409918	0.0105963	0.0446101	0.230921	0.0526755	0.00325398	0.0112081	0.00197464	0.0210813	0.000222494	0.487179	0.0264212	0.0188842	0.00572922	0.00609078	0.00617421	0.000139059	0.0115697	0.0100957	0.0143787	0.000750918	0.0198298	0.0153799	0.000444988
6	infected	9	3	H	0.00151942	0.0509774	0.0932309	0.00112676	0.0259667	0.0171404	0.0128382	0.00397781	0.00114383	0.0105335	0.000887751	0.00102433	0.0265984	0.00795561	0.0238498	0.00032437	0.00503628	0.0110969	0.000102433	0.000717029	0.00652155	0.599727	0.00691421	0.0342125	0.292975	0.0237473	0.00170721	0.00778489	0.00276569	0.0205719	0.000221938	0.114315	0.025318	0.0110798	0.00580452	0.0285446	0.00413146	0.000102433	0.0072898	0.0065557	0.0065557	0.00150235	0.00730687	0.00867264	0.00023901
8	infected	9	3	H	0.00141852	0.0581004	0.122801	0.0011624	0.021928	0.0133972	0.0125894	0.00427527	0.00153673	0.0151112	0.000886577	0.000886577	0.0242922	0.00443289	0.0245286	0.000256122	0.00484662	0.0159781	9.85086e-05	0.000985086	0.00746695	0.71533	0.00758516	0.0375515	0.227476	0.0323108	0.00258092	0.00882637	0.00244301	0.0191304	0.000275824	0.0732116	0.0243119	0.0126682	0.00587111	0.0534508	0.00396004	0.00011821	0.00795949	0.00760486	0.00776248	0.00183226	0.00553618	0.0114861	0.000216719
10	infected	9	3	H	0.00206569	0.0476313	0.101115	0.00218619	0.0259933	0.0126007	0.0148557	0.00373545	0.00103284	0.00988088	0.000877918	0.000963988	0.0206397	0.00802176	0.0214315	0.000395924	0.00447566	0.013427	0.000103284	0.00148041	0.00786683	0.555756	0.00693727	0.0387317	0.231994	0.0276974	0.00192798	0.00902017	0.00237554	0.0199683	0.000223783	0.0842629	0.0265613	0.0183158	0.0035461	0.0918027	0.00530193	6.88563e-05	0.00836604	0.00767748	0.0112752	0.00237554	0.00543965	0.0116539	0.000223783
[truncated: 8 more columns]
